# Supplementary material for: SLC4A11 Revisited: Isoforms, Expression, Functions, and Unresolved Questions
Source: Biomolecules. 2025 Jun 16;15(6):875. doi: 10.3390/biom15060875 (PMC12191308; doi:10.3390/biom15060875)
Supplement: Supplementary file 1 [file biomolecules-15-00875-s001.zip]

Archive with 1 entries (1 files):
- biomolecules-3667328-supplementary.xlsx
