# Supplementary material for: SLC4A11 Revisited: Isoforms, Expression, Functions, and Unresolved Questions
Source: Biomolecules. 2025 Jun 16;15(6):875. doi: 10.3390/biom15060875 (PMC12191308; doi:10.3390/biom15060875)
Supplement: Supplementary file 1 [file biomolecules-15-00875-s001.zip › biomolecules-3667328-supplementary.xlsx]

## Sheet: List_of_articles
Gene	Article	Year	PMID	DOI	Disease	Reference
SLC4A11	Aldahmesh MA et al.	2009	19369245	https://doi.org/10.1167/iovs.08-3006	CHED	[107]
SLC4A11	Aldave AJ et al.	2007	17667634	10.1097/ICO.0b013e318074bb01	CHED	[108]
SLC4A11	Brejchova K et al.	2019	31323090	10.1167/iovs.19-26930	CHED, hearing loss	[109]
SLC4A11	Chaurasia S et al.	2020	31714402	https://doi.org/10.1097/ico.0000000000002183	FECD, CHED	[110]
SLC4A11	Chibani Z et al.	2022	33879471	https://doi.org/10.1136/bjophthalmol-2020-318204	CHED	[111]
SLC4A11	Cunnusamy K et al.	2016	26619383	10.1097/ICO.0000000000000670	CHED	[112]
SLC4A11	Desir J et al.	2007	17220209	https://doi.org/10.1136/jmg.2006.046904	CHED, hearing loss	[5]
SLC4A11	Firasat S et al.	2021	34637099	10.1007/s11033-021-06765-4	CHED	[7]
SLC4A11	Gusina A et al.	2020	NA	https://doi.org/10.34883/PI.2020.10.4.027	CHED	[113]
SLC4A11	Hand CK et al.	2017	27057589	https://doi.org/10.3109/13816810.2016.1151901	CHED	[114]
SLC4A11	Hemadevi B et al.	2008	18474783	DOI: 10.1001/archopht.126.5.700	CHED	[29]
SLC4A11	Iqbal A et al.	2022	36037197	https://doi.org/10.1371/journal.pone.0273685	CHED	[115]
SLC4A11	Jiao X et al.	2006	16825429	10.1136/jmg.2006.044644	CHED	[4]
SLC4A11	Karataş E et al.	2024	39319907	https://doi.org/10.5935/0004-2749.2023-0078	CHED, hearing loss	[116]
SLC4A11	Kaul H et al.	2007	26286922	https://doi.org/10.1111/cxo.12276	CHED	[117]
SLC4A11	Kim JH et al.	2015	24502824	https://doi.org/10.3109/13816810.2014.881510	FECD, CHED	[118]
SLC4A11	Kodaganur SG et al.	2013	23922488	NA	CHED	[119]
SLC4A11	Kumar A et al.	2007	17262014	NA	CHED	[120]
SLC4A11	Kumawat BL et al.	2016	27609159	10.4103/0301-4738.190100	CHED	[121]
SLC4A11	Li W et al.	2021	33816482	10.3389/fcell.2021.632946	CHED	[122]
SLC4A11	Li Y et al.	2021	33541055	10.3760/cma.j.cn112142-20200611-00387	CHED	[124]
SLC4A11	Liskova P et al.	2015	25500497	https://doi.org/10.1159/000365109	CHED, hearing loss	[123]
SLC4A11	Liu M et al.	2022	35291925	10.1080/13816810.2022.2051192	CHED	[125]
SLC4A11	Loveridge-Easther C et al.	2022	35672901	https://doi.org/10.1080/13816810.2022.2083182	CHED	[126]
SLC4A11	Magan T et al.	2022	35439766	https://doi.org/10.1097/ICO.0000000000003023	CHED, hearing loss	[102]
SLC4A11	Mehta JS et al.	2010	20118786	https://doi.org/10.1097/ico.0b013e3181ae9038	CHED	[103]
SLC4A11	Minear MA et al.	2013	24348007	NA	FECD	[144]
SLC4A11	Moazzeni H et al.	2020	31420327	http://dx.doi.org/10.1136/bjophthalmol-2019-314377	CHED	[127]
SLC4A11	Paliwal P et al.	2010	21203343	NA	CHED	[128]
SLC4A11	Park SH et al.	2013	23615275	https://doi.org/10.1097/ico.0b013e31828d9ffd	CHED	[129]
SLC4A11	Puangsricharern V et al.	2014	25138764	https://doi.org/10.1136/bjophthalmol-2014-305584	CHED	[130]
SLC4A11	Ramprasad VL et al.	2007	17397048	10.1002/humu.9487	CHED	[131]
SLC4A11	Riazuddin SA et al.	2010	20848555	10.1002/humu.21356	FECD	[9]
SLC4A11	Romero PT et al.	2019	30856043	https://doi.org/10.1080/13816810.2019.1571615	CHED, hearing loss	[132]
SLC4A11	Salman M et al.	2022	36115991	https://doi.org/10.1186/s13023-022-02521-4	CHED	[133]
SLC4A11	Shah SS et al.	2009	18363173	https://doi.org/10.1080/13816810701850033	CHED	[134]
SLC4A11	Siddiqui S et al.	2014	24351571	https://doi.org/10.1097/ico.0000000000000041	CHED	[6]
SLC4A11	Soumittra N et al.	2014	25007886	https://doi.org/10.1038/jhg.2014.55	FECD	[58]
SLC4A11	Souzeau E et al.	2022	35985662	https://doi.org/10.1002/mgg3.2023	CHED	[135]
SLC4A11	Sultana A et al.	2007	17679935	NA	CHED	[136]
SLC4A11	Tananuvat N et al.	2021	32884076	10.1038/s10038-020-00834-5	CHED	[137]
SLC4A11	Vithana EN et al.	2006	16767101	10.1038/ng1824	CHED	[3]
SLC4A11	Vithana EN et al.	2008	18024964	https://doi.org/10.1093/hmg/ddm337	FECD	[8]
SLC4A11	Yousaf K et al.	2023	36833236	https://doi.org/10.3390/genes14020310	CHED	[138]
SLC4A11	Zhang J et al.	2019	31555324	10.3389/fgene.2019.00881	Corneal dystrophy defined as CHED after genetic analysis	[139]
SLC4A11	Zhen T et al.	2023	37787991	https://doi.org/10.1167/tvst.12.10.1	CHED	[140]
SLC4A11	Zhu D et al.	2023	36902444	https://doi.org/10.3390/ijms24055012	Corneal dystrophy defined as CHED after genetic analysis	[141]

## Sheet: SLC4A11_cases
Gene	dbSNP ID	HGVS genomic	Coordinate GRCh38	Ref Allele	Alt Allele	Type of variant	Location in gene	Type of aberration	Variant effect	NM_032034.4 Coding	NP_114423.1 Amino acid change	NM_001174089.2 Coding	NP_001167560.1 Amino acid change	zygocity	Segregation information available	Detection method	Functional analysis available	CTG18.1 repeats status is known for carriers of this variant?	Selection Strategy	Study design	First author (year)	Reference (doi/PMID)	Reference	Disease	Total number of tested probands	Total alleles number of tested probands	Number of probands harboring at least one alt allele	Number of alt alleles in probands	MAF in probands	Total number of tested control group participants	Total alleles number of control group participants	Number of control group participants harboring at least one alt allele	Number of alt alleles in control group participants	MAF in control group participants	Ethnicity/Country of residence
SLC4A11	rs869320721	NC_000020.11:g.3234182_3234189del	3234182	GGCGAAGC	-	germline	exonic	deletion	frameshift	c.473_480del	p.Arg158Glnfs*4	c.425_432del	p.Arg142Glnfs*4	hom	y	Sanger Sequencing	n	n	Selected Genes	Case series study	Aldahmesh MA et al., 2009	https://doi.org/10.1167/iovs.08-3006	[107]	CHED	10	20	1	2	NR	50	100	0	0	0	Saudi Arabia
SLC4A11	NA	NC_000020.11:g.3231296_3231314del	3231296	CGGCAGGGTCGGCGGGGGC	-	germline	intronic	deletion	NA	c.996+26_996+44del	p.?	c.948+26_948+44del	p.?	hom	y	Sanger Sequencing	n	n	Selected Genes	Case series study	Aldahmesh MA et al., 2009	https://doi.org/10.1167/iovs.08-3006	[107]	CHED	10	20	1	2	NR	50	100	0	0	0	Saudi Arabia
SLC4A11	rs780171125	NC_000020.11:g.3230969C>G	3230969	C	G	germline	exonic	SNV	missense	c.1180G>C	p.Gly394Arg	c.1132G>C	p.Gly378Arg	hom	y	Sanger Sequencing	n	n	Selected Genes	Case series study	Aldahmesh MA et al., 2009	https://doi.org/10.1167/iovs.08-3006	[107]	CHED	10	20	1	2	NR	90	180	0	0	0	Saudi Arabia
SLC4A11	NA	NC_000020.11:g.3230809C>T	3230809	C	T	germline	exonic	SNV	missense	c.1253G>A	p.Gly418Asp	c.1205G>A	p.Gly402Asp	hom	y	Sanger Sequencing	n	n	Selected Genes	Case series study	Aldahmesh MA et al., 2009	https://doi.org/10.1167/iovs.08-3006	[107]	CHED	10	20	1	2	NR	50	100	0	0	0	Saudi Arabia
SLC4A11	rs2067654837	NC_000020.11:g.3229094C>T	3229094	C	T	germline	splice_site	SNV	NA	c.2066+1G>A	p.?	c.2018+1G>A	p.?	hom	y	Sanger Sequencing	n	n	Selected Genes	Case series study	Aldahmesh MA et al., 2009	https://doi.org/10.1167/iovs.08-3006	[107]	CHED	10	20	3	6	NR	50	100	0	0	0	Saudi Arabia
SLC4A11	rs772409032	NC_000020.11:g.3228890G>A	3228890	G	A	germline	exonic	SNV	nonsense	c.2188C>T	p.Arg730*	c.2140C>T	p.Arg714*	hom	y	Sanger Sequencing	n	n	Selected Genes	Case series study	Aldahmesh MA et al., 2009	https://doi.org/10.1167/iovs.08-3006	[107]	CHED	10	20	1	2	NR	50	100	0	0	0	Saudi Arabia
SLC4A11	NA	NC_000020.11:g.3233596C>T	3233596	C	T	germline	exonic	SNV	missense	c.695G>A	p.Ser232Asn	c.647G>A	p.Ser216Asn	het compound	y	Sanger Sequencing	n	n	Selected genes	Case series study	Aldave AJ et al., 2007	10.1097/ICO.0b013e318074bb01	[108]	CHED	1	2	1	1	NR	100	200	0	0	0	US
SLC4A11	NA	NC_000020.11:g.3231341T>A	3231341	T	A	germline	exonic	SNV	nonsense	c.985A>T	p.Arg329*	c.937A>T	p.Arg313*	het compound	y	Sanger Sequencing	n	n	Selected genes	Case series study	Aldave AJ et al., 2007	10.1097/ICO.0b013e318074bb01	[108]	CHED	1	2	1	1	NR	100	200	0	0	0	US
SLC4A11	rs1482631297	NC_000020.11:g.3234227C>T	3234227	C	T	germline	exonic	SNV	missense	c.427G>A	p.Glu143Lys	c.379G>A	p.Glu127Lys	het compound	y	Sanger Sequencing	n	n	Selected genes	Case series study	Brejchova K et al., 2019	10.1167/iovs.19-26930	[109]	CHED, hearing loss	6	12	1	1	NR	0	0	0	0	0	UK
SLC4A11	rs566507872	NC_000020.11:g.3233949G>A	3233949	G	A	germline	exonic	SNV	missense	c.625C>T	p.Arg209Trp	c.577C>T	p.Arg193Trp	het compound	y	Sanger Sequencing	n	n	Selected genes	Case series study	Brejchova K et al., 2019	10.1167/iovs.19-26930	[109]	CHED, hearing loss	6	12	1	1	NR	0	0	0	0	0	Czech
SLC4A11	NA	NC_000020.11:g.3230932C>T	3230932	C	T	germline	splice_site	SNV	NA	c.1216+1G>A	p.?	c.1168+1G>A	p.?	het compound	y	Sanger Sequencing	n	n	Selected genes	Case series study	Brejchova K et al., 2019	10.1167/iovs.19-26930	[109]	CHED, hearing loss	6	12	1	1	NR	0	0	0	0	0	Czech
SLC4A11	rs1286683365	NC_000020.11:g.3230825C>T	3230825	C	T	germline	exonic	SNV	missense	c.1237G>A	p.Gly413Arg	c.1189G>A	p.Gly397Arg	het compound	y	Sanger Sequencing	n	n	Selected genes	Case series study	Brejchova K et al., 2019	10.1167/iovs.19-26930	[109]	CHED, hearing loss	6	12	1	1	NR	0	0	0	0	0	Czech
SLC4A11	rs1480612662	NC_000020.11:g.3229158A>G	3229158	A	G	germline	exonic	SNV	missense	c.2003T>C	p.Leu668Pro	c.1955T>C	p.Leu652Pro	het compound	n	Sanger Sequencing	n	n	Selected genes	Case series study	Brejchova K et al., 2019	10.1167/iovs.19-26930	[109]	CHED, hearing loss	6	12	1	1	NR	0	0	0	0	0	UK
SLC4A11	rs759540763	NC_000020.11:g.3228837C>T	3228837	C	T	germline	splice_site	SNV	NA	c.2240+1G>A	p.?	c.2192+1G>A	p.?	het compound	y	Sanger Sequencing	n	n	Selected genes	Case series study	Brejchova K et al., 2019	10.1167/iovs.19-26930	[109]	CHED, hearing loss	6	12	1	1	NR	0	0	0	0	0	UK
SLC4A11	rs1170152456	NC_000020.11:g.3228833C>T	3228833	C	T	germline	intronic	SNV	NA	c.2240+5G>A	p.?	c.2192+5G>A	p.?	het compound	y	Sanger Sequencing	y	n	Selected genes	Case series study	Brejchova K et al., 2019	10.1167/iovs.19-26930	[109]	CHED, hearing loss	6	12	1	1	NR	0	0	0	0	0	Czech
SLC4A11	rs757553189	NC_000020.11:g.3228685G>A	3228685	G	A	germline	exonic	SNV	missense	c.2263C>T	p.Arg755Trp	c.2215C>T	p.Arg739Trp	hom	n	Sanger Sequencing	n	n	Selected genes	Case series study	Brejchova K et al., 2019	10.1167/iovs.19-26930	[109]	CHED, hearing loss	6	12	1	2	NR	0	0	0	0	0	Czech
SLC4A11	rs766567944	NC_000020.11:g.3228537C>T	3228537	C	T	germline	exonic	SNV	missense	c.2411G>A	p.Arg804His	c.2363G>A	p.Arg788His	het compound	y	Sanger Sequencing	n	n	Selected genes	Case series study	Brejchova K et al., 2019	10.1167/iovs.19-26930	[109]	CHED, hearing loss	6	12	1	1	NR	0	0	0	0	0	Czech
SLC4A11	rs1268737911	NC_000020.11:g.3228346_3228348del	3228346	AGC	-	germline	exonic	deletion	inframe_deletion	c.2527_2529del	p.Leu843del	c.2479_2481del	p.Leu827del	het compound	y	Sanger Sequencing	n	n	Selected genes	Case series study	Brejchova K et al., 2019	10.1167/iovs.19-26930	[109]	CHED, hearing loss	6	12	1	1	NR	0	0	0	0	0	Czech
SLC4A11	rs121909394	NC_000020.11:g.3228337A>G	3228337	A	G	germline	exonic	SNV	missense	c.2528T>C	p.Leu843Pro	c.2480T>C	p.Leu827Pro	het compound	n	Sanger Sequencing	n	n	Selected genes	Case series study	Brejchova K et al., 2019	10.1167/iovs.19-26930	[109]	CHED, hearing loss	6	12	1	1	NR	0	0	0	0	0	UK
SLC4A11	rs780346984	NC_000020.11:g.3234573G>A	3234573	G	A	germline	exonic	SNV	nonsense	c.334C>T	p.Arg112*	c.286C>T	p.Arg96*	hom	y	Sanger Sequencing	n	n	Selected genes	Case series study	Chaurasia S et al., 2020	https://doi.org/10.1097/ico.0000000000002183	[110]	CHED	8	16	1	2	NR	100	200	0	0	0	Indian
SLC4A11	rs2514602305	NC_000020.11:g.3234269C>T	3234269	C	T	germline	exonic	SNV	missense	c.385G>A	p.Asp129Asn	c.337G>A	p.Asp113Asn	hom	y	Sanger Sequencing	n	n	Selected genes	Case series study	Chaurasia S et al., 2020	https://doi.org/10.1097/ico.0000000000002183	[110]	CHED	8	16	1	2	NR	100	200	0	0	0	Indian
SLC4A11	rs1233324021	NC_000020.11:g.3230813C>T	3230813	C	T	germline	exonic	SNV	missense	c.1249G>A	p.Gly417Arg	c.1201G>A	p.Gly401Arg	hom	y	Sanger Sequencing	n	n	Selected genes	Case series study	Chaurasia S et al., 2020	https://doi.org/10.1097/ico.0000000000002183	[110]	CHED	8	16	1	2	NR	100	200	0	0	0	Indian
SLC4A11	rs121909388	NC_000020.11:g.3230258G>A	3230258	G	A	germline	exonic	SNV	missense	c.1466C>T	p.Ser489Leu	c.1418C>T	p.Ser473Leu	hom	y	Sanger Sequencing	n	n	Selected genes	Case series study	Chaurasia S et al., 2020	https://doi.org/10.1097/ico.0000000000002183	[110]	CHED	8	16	1	2	NR	100	200	0	0	0	Indian
SLC4A11	rs121909390	NC_000020.11:g.3229430G>A	3229430	G	A	germline	exonic	SNV	nonsense	c.1813C>T	p.Arg605*	c.1765C>T	p.Arg589*	hom	y	Sanger Sequencing	n	n	Selected genes	Case series study	Chaurasia S et al., 2020	https://doi.org/10.1097/ico.0000000000002183	[110]	CHED	8	16	1	2	NR	100	200	0	0	0	Indian
SLC4A11	rs766567944	NC_000020.11:g.3228537C>T	3228537	C	T	germline	exonic	SNV	missense	c.2411G>A	p.Arg804His	c.2363G>A	p.Arg788His	hom	y	Sanger Sequencing	n	n	Selected genes	Case series study	Chaurasia S et al., 2020	https://doi.org/10.1097/ico.0000000000002183	[110]	CHED	8	16	1	2	NR	100	200	0	0	0	Indian
SLC4A11	rs757244518	NC_000020.11:g.3228395C>T	3228395	C	T	germline	exonic	SNV	missense	c.2470G>A	p.Val824Met	c.2422G>A	p.Val808Met	hom	y	Sanger Sequencing	n	n	Selected genes	Case series study	Chaurasia S et al., 2020	https://doi.org/10.1097/ico.0000000000002183	[110]	CHED	8	16	1	2	NR	100	200	0	0	0	Indian
SLC4A11	rs1422526172	NC_000020.11:g.3228367G>A	3228367	G	A	germline	exonic	SNV	missense	c.2498C>T	p.Thr833Met	c.2450C>T	p.Thr817Met	hom	y	Sanger Sequencing	n	n	Selected genes	Case series study	Chaurasia S et al., 2020	https://doi.org/10.1097/ico.0000000000002183	[110]	CHED	8	16	1	2	NR	100	200	0	0	0	Indian
SLC4A11	NA	NC_000020.11:g.3230542_3230544del	3230542	AGG	-	germline	exonic	deletion	frameshift	c.1435_1437del	p.Leu479del	c.1387_1389del	p.Leu463del	hom	y	Sanger Sequencing	n	n	Selected genes	Case report	Chibani Z et al., 2022	https://doi.org/10.1136/bjophthalmol-2020-318204	[111]	CHED	2	4	2	4	NR						Tunisian
SLC4A11	NA	NC_000020.11:g.3228420del	3228420	G	-	germline	exonic	deletion	frameshift	c.2450del	p.Pro817Argfs*32	c.2402del	p.Pro801Argfs*32	het compound	y	Sanger Sequencing	n	n	Selected genes	Case report	Cunnusamy K et al., 2016	10.1097/ICO.0000000000000670	[112]	CHED	1	2	1	1	NR	0	0	0	0	0	Caucasian
SLC4A11	rs121909392	NC_000020.11:g.3228259C>T	3228259	C	T	germline	exonic	SNV	missense	c.2606G>A	p.Arg869His	c.2558G>A	p.Arg853His	het compound	y	Sanger Sequencing	n	n	Selected genes	Case report	Cunnusamy K et al., 2016	10.1097/ICO.0000000000000670	[112]	CHED	1	2	1	1	NR	0	0	0	0	0	Caucasian
SLC4A11	rs869320721	NC_000020.11:g.3234182_3234189del	3234182	GGCGAAGC	-	germline	exonic	deletion	frameshift	c.473_480del	p.Arg158Glnfs*4	c.425_432del	p.Arg142Glnfs*4	hom	y	Sanger Sequencing	n	n	Selected genes	Case series study	Desir J et al., 2007	https://doi.org/10.1136/jmg.2006.046904	[5]	CHED, hearing loss	7	14	1	2	NR	100	200	0	0	0	Eastern European
SLC4A11	rs121909395	NC_000020.11:g.3233937A>G	3233937	A	G	germline	exonic	SNV	missense	c.637T>C	p.Ser213Pro	c.589T>C	p.Ser197Pro	het compound	y	Sanger Sequencing	n	n	Selected genes	Case series study	Desir J et al., 2007	https://doi.org/10.1136/jmg.2006.046904	[5]	CHED, hearing loss	7	14	1	1	NR	100	200	0	0	0	Sephardi Jewish
SLC4A11	rs869320722	NC_000020.11:g.3230597_3230600delinsT	3230597	CGTA	T	germline	exonic	deletion/insertion	frameshift	c.1378_1381delinsA	p.Tyr460_Ala461delinsThr	c.1330_1333delinsA	p.Tyr444_Ala445delinsThr	hom	y	Sanger Sequencing	n	n	Selected genes	Case series study	Desir J et al., 2007	https://doi.org/10.1136/jmg.2006.046904	[5]	CHED, hearing loss	7	14	1	2	NR	100	200	0	0	0	Dominican Republic
SLC4A11	rs121909393	NC_000020.11:g.3230515C>T	3230515	C	T	germline	exonic	SNV	missense	c.1463G>A	p.Arg488Lys	c.1415G>A	p.Arg472Lys	hom	y	Sanger Sequencing	n	n	Selected genes	Case series study	Desir J et al., 2007	https://doi.org/10.1136/jmg.2006.046904	[5]	CHED, hearing loss	7	14	1	2	NR	100	200	0	0	0	Morocco
SLC4A11	rs764217666	NC_000020.11:g.3228839_3228846dup	3228839	-	TGTCATAG	germline	exonic	insertion	frameshift	c.2233_2240dup	p.Ile748Metfs*5	c.2185_2192dup	p.Ile732Metfs*5	het compound	y	Sanger Sequencing	n	n	Selected genes	Case series study	Desir J et al., 2007	https://doi.org/10.1136/jmg.2006.046904	[5]	CHED, hearing loss	7	14	1	1	NR	100	200	0	0	0	South American Indian
SLC4A11	NA	NC_000020.11:g.3228411_3228525del	3228411	114nt	-	germline	exonic	deletion	frameshift	c.2423_2454del	p.Leu808Profs*60	c.2375_2406del	p.Leu792Profs*60	het compound	y	Sanger Sequencing	n	n	Selected genes	Case series study	Desir J et al., 2007	https://doi.org/10.1136/jmg.2006.046904	[5]	CHED, hearing loss	7	14	1	1	NR	100	200	0	0	0	Dutch
SLC4A11	rs757244518	NC_000020.11:g.3228395C>T	3228395	C	T	germline	exonic	SNV	missense	c.2470G>A	p.Val824Met	c.2422G>A	p.Val808Met	hom	y	Sanger Sequencing	n	n	Selected genes	Case series study	Desir J et al., 2007	https://doi.org/10.1136/jmg.2006.046904	[5]	CHED, hearing loss	7	14	1	2	NR	100	200	0	0	0	Indian
SLC4A11	rs121909394	NC_000020.11:g.3228337A>G	3228337	A	G	germline	exonic	SNV	missense	c.2528T>C	p.Leu843Pro	c.2480T>C	p.Leu827Pro	het compound	y	Sanger Sequencing	n	n	Selected genes	Case series study	Desir J et al., 2007	https://doi.org/10.1136/jmg.2006.046904	[5]	CHED, hearing loss	7	14	1	2	NR	100	200	0	0	0	South American Indian and Dutch
SLC4A11	rs121909396	NC_000020.11:g.3228299T>C	3228299	T	C	germline	exonic	SNV	missense	c.2566A>G	p.Met856Val	c.2518A>G	p.Met840Val	het compound	y	Sanger Sequencing	n	n	Selected genes	Case series study	Desir J et al., 2007	https://doi.org/10.1136/jmg.2006.046904	[5]	CHED, hearing loss	7	14	1	1	NR	100	200	0	0	0	Sephardi Jewish
SLC4A11	NA	NC_000020.11:g.3234272G>C	3234272	G	C	germline	exonic	SNV	missense	c.382C>G	p.Arg128Gly	c.334C>G	p.Arg112Gly	hom	y	Sanger Sequencing	n	n	Selected genes	Case series study	Firasat S, 2021	10.1007/s11033-021-06765-4	[7]	CHED, hearing loss	5	10	1	2	NR	10	20	0	0	0	Pakistani
SLC4A11	NA	NC_000020.11:g.3229265T>G	3229265	T	G	germline	splice_site	SNV	NA	c.1898-2A>C	p.?	c.1850-2A>C	p.?	hom	y	Sanger Sequencing	n	n	Selected genes	Case series study	Firasat S, 2021	10.1007/s11033-021-06765-4	[7]	CHED, hearing loss	5	10	1	2	NR	10	20	0	0	0	Pakistani
SLC4A11	NA	NC_000020.11:g.3228709T>A	3228709	T	A	germline	splice_site	SNV	NA	c.2241-2A>T	p.?	c.2193-2A>T	p.?	hom	y	Sanger Sequencing	n	n	Selected genes	Case series study	Firasat S, 2021	10.1007/s11033-021-06765-4	[7]	CHED, hearing loss	5	10	1	2	NR	10	20	0	0	0	Pakistani
SLC4A11	rs757244518	NC_000020.11:g.3228395C>T	3228395	C	T	germline	exonic	SNV	missense	c.2470G>A	p.Val824Met	c.2422G>A	p.Val808Met	hom	y	Sanger Sequencing	n	n	Selected genes	Case series study	Firasat S, 2021	10.1007/s11033-021-06765-4	[7]	CHED, hearing loss	5	10	1	2	NR	10	20	0	0	0	Pakistani
SLC4A11	rs121909391	NC_000020.11:g.3228260G>A	3228260	G	A	germline	exonic	SNV	missense	c.2605C>T	p.Arg869Cys	c.2557C>T	p.Arg853Cys	hom	y	Sanger Sequencing	n	n	Selected genes	Case series study	Firasat S, 2021	10.1007/s11033-021-06765-4	[7]	CHED, hearing loss	5	10	1	2	NR	10	20	0	0	0	Pakistani
SLC4A11	NA	NC_000020.11:g.3233921_3233922del	3233921	AT	-	germline	exonic	deletion	frameshift	c.652_653del	p.Ile218Leufs*28	c.604_605del	p.Ile202Leufs*28	het compound	y	WES, Sanger Sequencing	n	n	WES	Case report	Gusina A et al., 2020	https://doi.org/10.34883/PI.2020.10.4.027	[113]	CHED	1	2	1	1	NR	0	0	0	0	0	Belarus
SLC4A11	rs759540763	NC_000020.11:g.3228837C>T	3228837	C	T	germline	splice_site	SNV	NA	c.2240+1G>A	p.?	c.2192+1G>A	p.?	het compound	y	WES, Sanger Sequencing	n	n	WES	Case report	Gusina A et al., 2020	https://doi.org/10.34883/PI.2020.10.4.027	[113]	CHED	1	2	1	1	NR	0	0	0	0	0	Belarus
SLC4A11	rs121909394	NC_000020.11:g.3228337A>G	3228337	A	G	germline	exonic	SNV	missense	c.2528T>C	p.Leu843Pro	c.2480T>C	p.Leu827Pro	hom	y	Sanger Sequencing	n	n	Selected genes	Case report	Hand CK et al., 2016	https://doi.org/10.3109/13816810.2016.1151901	[114]	CHED	1	2	1	2	NR	0	0	0	0	0	Irish
SLC4A11	rs1276051624	NC_000020.11:g.3234280C>T	3234280	C	T	germline	exonic	SNV	missense	c.374G>A	p.Arg125His	c.326G>A	p.Arg109His	hom	y	Sanger Sequencing	n	n	Selected genes	Case series study	Hemadevi B et al., 2008	DOI: 10.1001/archopht.126.5.700	[29]	CHED	20	40	1	2	NR	100	200	0	0	NA	Indian
SLC4A11	rs752287261	NC_000020.11:g.3234176C>T	3234176	C	T	germline	exonic	SNV	missense	c.478G>A	p.Ala160Thr	c.430G>A	p.Ala144Thr	hom	y	Sanger Sequencing	n	n	Selected genes	Case series study	Hemadevi B et al., 2008	DOI: 10.1001/archopht.126.5.700	[29]	CHED	20	40	1	2	NR	100	200	0	0	NA	Indian
SLC4A11	rs797045107	NC_000020.11:g.3234173_3234181delinsG	3234173	TGGCGAAGC	G	germline	exonic	deletion/insertion	frameshift	c.473_481delinsC	p.Arg158Profs*4	c.425_433delinsC	p.Arg142Profs*4	hom	y	Sanger Sequencing	n	n	Selected genes	Case series study	Hemadevi B et al., 2008	DOI: 10.1001/archopht.126.5.700	[29]	CHED	20	40	1	2	NR	100	200	0	0	NA	Indian
SLC4A11	NA	NC_000020.11:g.3233036_3233734del	3233036	698 nt	-	germline	exonic	deletion	frameshift	c.654-97_777+478del	Cys219Lysfs*49	c.606-97_729+478del	Cys203Lysfs*49	hom	y	Sanger Sequencing	n	n	Selected genes	Case series study	Hemadevi B et al., 2008	DOI: 10.1001/archopht.126.5.700	[29]	CHED	20	40	1	2	NR	100	200	0	0	NA	Indian
SLC4A11	rs1298347142	NC_000020.11:g.3231520G>A	3231520	G	A	germline	exonic	SNV	missense	c.806C>T	p.Ala269Val	c.758C>T	p.Ala253Val	hom	y	Sanger Sequencing	n	n	Selected genes	Case series study	Hemadevi B et al., 2008	DOI: 10.1001/archopht.126.5.700	[29]	CHED	20	40	2	4	NR	100	200	0	0	NA	Indian
SLC4A11	rs2514560054	NC_000020.11:g.3230993A>G	3230993	A	G	germline	exonic	SNV	missense	c.1156T>C	p.Cys386Arg	c.1108T>C	p.Cys370Arg	hom	n	Sanger Sequencing	n	n	Selected genes	Case series study	Hemadevi B et al., 2008	DOI: 10.1001/archopht.126.5.700	[29]	CHED	20	40	1	2	NR	100	200	0	0	NA	Indian
SLC4A11	rs757553189	NC_000020.11:g.3228685G>A	3228685	G	A	germline	exonic	SNV	missense	c.2263C>T	p.Arg755Trp	c.2215C>T	:p.Arg739Trp	hom	y	Sanger Sequencing	n	n	Selected genes	Case series study	Hemadevi B et al., 2008	DOI: 10.1001/archopht.126.5.700	[29]	CHED	20	40	1	2	NR	100	200	0	0	NA	Indian
SLC4A11	rs1465111896	NC_000020.11:g.3228630G>A	3228630	G	A	germline	exonic	SNV	missense	c.2318C>T	p.Pro773Leu	c.2270C>T	p.Pro757Leu	hom, het compound	y	Sanger Sequencing	n	n	Selected genes	Case series study	Hemadevi B et al., 2008	DOI: 10.1001/archopht.126.5.700	[29]	CHED	20	40	2	3	NR	100	200	0	0	NA	Indian
SLC4A11	NA	NC_000020.11:g.3228359G>A	3228359	G	A	germline	exonic	SNV	nonsense	c.2506C>T	p.Gln836*	c.2458A>G	p.Gln820*	het compound	y	Sanger Sequencing	n	n	Selected genes	Case series study	Hemadevi B et al., 2008	DOI: 10.1001/archopht.126.5.700	[29]	CHED	20	40	1	1	NR	100	200	0	0	NA	Indian
SLC4A11	NA	NC_000020.11:g.3227845A>G	3227845	A	G	germline	exonic	SNV	missense	c.2618T>C	p.Leu873Pro	c.2570C>T	p.Leu857Pro	hom	y	Sanger Sequencing	n	n	Selected genes	Case series study	Hemadevi B et al., 2008	DOI: 10.1001/archopht.126.5.700	[29]	CHED	20	40	1	2	NR	100	200	0	0	NA	Indian
SLC4A11	rs869320721	NC_000020.11:g.3234182_3234189del	3234182	GGCGAAGC	-	germline	exonic	deletion	frameshift	c.473_480del	p.Arg158Glnfs*4	c.425_432del	p.Arg142Glnfs*4	hom	y	WES, Sanger Sequencing	n	n	WES, Selected genes	Case series study	Iqbal A et al., 2022	https://doi.org/10.1371/journal.pone.0273685	[115]	CHED	7	14	1	2	NR	0	0	0	0	0	Pakistani
SLC4A11	rs749826950	NC_000020.11:g.3229137T>G	3229137	T	G	germline	exonic	SNV	missense	c.2024A>C	p.Glu675Ala	c.1976A>C	p.Glu659Ala	hom	y	WES, Sanger Sequencing	n	n	WES, Selected genes	Case series study	Iqbal A et al., 2022	https://doi.org/10.1371/journal.pone.0273685	[115]	CHED	7	14	5	10	NR	0	0	0	0	0	Pakistani
SLC4A11	rs757244518	NC_000020.11:g.3228395C>T	3228395	C	T	germline	exonic	SNV	missense	c.2470G>A	p.Val824Met	c.2422G>A	p.Val808Met	hom	y	WES, Sanger Sequencing	n	n	WES, Selected genes	Case series study	Iqbal A et al., 2022	https://doi.org/10.1371/journal.pone.0273685	[115]	CHED	7	14	1	2	NR	0	0	0	0	0	Pakistani
SLC4A11	NA	NC_000020.11:g.3234784_3234785delinsT	3234785	AA	T	germline	exonic	deletion/insertion	frameshift	c.246_247delinsA	p.Phe84Leufs*32	c.198_199delinsA	p.Phe68Leufs*32	hom	y	Linkage analysis, Sanger Sequencing	n	n	Selected genes, selected loci	Case series study	Jiao X et al., 2006	10.1136/jmg.2006.044644	[4]	CHED	12	24	1	2	NR	100	200	0	0	0	Southern Indian
SLC4A11	rs752287261	NC_000020.11:g.3234176C>T	3234176	C	T	germline	exonic	SNV	missense	c.478G>A	p.Ala160Thr	c.430G>A	p.Ala144Thr	hom	y	Linkage analysis, Sanger Sequencing	n	n	Selected genes, selected loci	Case series study	Jiao X et al., 2006	10.1136/jmg.2006.044644	[4]	CHED	12	24	2	4	NR	100	200	0	0	0	Southern Indian
SLC4A11	NA	NC_000020.11:g.3229609_3229610del	3229609	AG	-	germline	exonic	deletion	frameshift	c.1705_1706del	p.Ser569Argfs*177	c.1657_1658del	p.Ser553Argfs*177	hom	y	Linkage analysis, Sanger Sequencing	n	n	Selected genes, selected loci	Case series study	Jiao X et al., 2006	10.1136/jmg.2006.044644	[4]	CHED	12	24	1	2	NR	100	200	0	0	0	Southern Indian
SLC4A11	rs121909390	NC_000020.11:g.3229430G>A	3229430	G	A	germline	exonic	SNV	nonsense	c.1813C>T	p.Arg605*	c.1765C>T	p.Arg589*	hom	y	Linkage analysis, Sanger Sequencing	n	n	Selected genes, selected loci	Case series study	Jiao X et al., 2006	10.1136/jmg.2006.044644	[4]	CHED	12	24	2	4	NR	100	200	0	0	0	Southern Indian
SLC4A11	rs1445259508	NC_000020.11:g.3229349C>A	3229349	C	A	germline	exonic	SNV	nonsense	c.1894G>T	p.Glu632*	c.1846G>T	p.Glu616*	hom	y	Linkage analysis, Sanger Sequencing	n	n	Selected genes, selected loci	Case series study	Jiao X et al., 2006	10.1136/jmg.2006.044644	[4]	CHED	12	24	1	2	NR	100	200	0	0	0	Southern Indian
SLC4A11	rs121909387	NC_000020.11:g.3228684C>T	3228684	C	T	germline	exonic	SNV	missense	c.2264G>A	p.Arg755Gln	c.2216G>A	p.Arg739Gln	hom	y	Linkage analysis, Sanger Sequencing	n	n	Selected genes, selected loci	Case series study	Jiao X et al., 2006	10.1136/jmg.2006.044644	[4]	CHED	12	24	1	2	NR	100	200	0	0	0	Southern Indian
SLC4A11	rs766567944	NC_000020.11:g.3228537C>T	3228537	C	T	germline	exonic	SNV	missense	c.2411G>A	p.Arg804His	c.2363G>A	p.Arg788His	hom	y	Linkage analysis, Sanger Sequencing	n	n	Selected genes, selected loci	Case series study	Jiao X et al., 2006	10.1136/jmg.2006.044644	[4]	CHED	12	24	1	2	NR	100	200	0	0	0	Southern Indian
SLC4A11	NA	NC_000020.11:g.3228528delinsCC	3228528	A	CC	germline	exonic	deletion/insertion	frameshift	c.2420delinsGG	p.Leu807Argfs*72	c.2372delinsGG	p.Leu791Argfs*72	hom	y	Linkage analysis, Sanger Sequencing	n	n	Selected genes, selected loci	Case series study	Jiao X et al., 2006	10.1136/jmg.2006.044644	[4]	CHED	12	24	1	2	NR	100	200	0	0	0	Southern Indian
SLC4A11	rs1422526172	NC_000020.11:g.3228367G>A	3228367	G	A	germline	exonic	SNV	missense	c.2498C>T	p.Thr833Met	c.2450C>T	p.Thr817Met	hom	y	Linkage analysis, Sanger Sequencing	n	n	Selected genes, selected loci	Case series study	Jiao X et al., 2006	10.1136/jmg.2006.044644	[4]	CHED	12	24	2	4	NR	100	200	0	0	0	Southern Indian
SLC4A11	rs121909392	NC_000020.11:g.3228259C>T	3228259	C	T	germline	exonic	SNV	missense	c.2606G>A	p.Arg869His	c.2558G>A	p.Arg853His	hom	y	Linkage analysis, Sanger Sequencing	n	n	Selected genes, selected loci	Case series study	Jiao X et al., 2006	10.1136/jmg.2006.044644	[4]	CHED	12	24	2	4	NR	100	200	0	0	0	Southern Indian
SLC4A11	rs869320721	NC_000020.11:g.3234182_3234189del	3234182	GGCGAAGC	-	germline	exonic	deletion	frameshift	c.473_480del	p.Arg158Glnfs*4	c.425_432del	p.Arg142Glnfs*4	hom	y	Sanger Sequencing	n	n	Selected Genes	Case report	Karataş E et al., 2024	https://doi.org/10.5935/0004-2749.2023-0078	[116]	CHED, hearing loss	1	2	1	2	NR	0	0	0	0	0	Turkey
SLC4A11	rs749826950	NC_000020.11:g.3229137T>G	3229137	T	G	germline	exonic	SNV	missense	c.2024A>C	p.Glu675Ala	c.1976A>C	p.Glu659Ala	hom	y	Linkage analysis, Sanger Sequencing	n	n	Selected genes, selected loci	Case report	Kaul H et al., 2007	https://doi.org/10.1111/cxo.12276	[117]	CHED	2	4	2	4	NR	50	100	0	0	0	Pakistani
SLC4A11	rs1363770105	NC_000020.11:g.3230991G>T	3230991	G	T	germline	exonic	SNV	nonsense	c.1158C>A	p.Cys386*	c.1110C>A	p.Cys370*	hom	y	Sanger Sequencing	n	n	Selected genes	Case report	Kim JH et al., 2015	https://doi.org/10.3109/13816810.2014.881510	[118]	CHED	1	2	1	2	NR	0	0	0	0	0	Korean
SLC4A11	rs1221794778	NC_000020.11:g.3231541G>A	3231541	G	A	germline	exonic	SNV	missense	c.785C>T	p.Thr262Ile	c.737C>T	p.Thr246Ile	hom	y	Sanger Sequencing	n	n	Selected genes	Case series study	Kodaganur SG et al., 2013	23922488	[119]	CHED	6	12	1	2	NR	50	100	0	0	0	Indian
SLC4A11	rs1233324021	NC_000020.11:g.3230813C>T	3230813	C	T	germline	exonic	SNV	missense	c.1249G>A	p.Gly417Arg	c.1201G>A	p.Gly401Arg	hom	y	Sanger Sequencing	n	n	Selected genes	Case series study	Kodaganur SG et al., 2013	23922488	[119]	CHED	6	12	2	4	NR	50	100	0	0	0	Indian
SLC4A11	NA	NC_000020.11:g.3229412A>G	3229412	A	G	germline	exonic	SNV	missense	c.1831T>C	p.Cys611Arg	c.1783T>C	p.Cys595Arg	hom	y	Sanger Sequencing	n	n	Selected genes	Case series study	Kodaganur SG et al., 2013	23922488	[119]	CHED	6	12	1	2	NR	50	100	0	0	0	Indian
SLC4A11	NA	NC_000020.11:g.3228908G>C	3228908	G	C	germline	exonic	SNV	missense	c.2170C>G	p.His724Asp	c.2122C>G	p.His708Asp	hom	y	Sanger Sequencing	n	n	Selected genes	Case series study	Kodaganur SG et al., 2013	23922488	[119]	CHED	6	12	1	2	NR	50	100	0	0	0	Indian
SLC4A11	rs121909392	NC_000020.11:g.3228259C>T	3228259	C	T	germline	exonic	SNV	missense	c.2606G>A	p.Arg869His	c.2558G>A	p.Arg853His	hom	y	Sanger Sequencing	n	n	Selected genes	Case series study	Kodaganur SG et al., 2013	23922488	[119]	CHED	6	12	1	2	NR	50	100	0	0	0	Indian
SLC4A11	NA	NC_000020.11:g.3231464_3231467delinsAGG	3231467	TCTC	AAG	germline	exonic	deletion/insertion	frameshift	c.859_862delinsCCT	p.Glu287Profs*22	c.811_814delinsCCT	p.Glu271Profs*22	hom	y	Linkage analysis, Sanger Sequencing	n	n	Selected genes, selected loci	Case series study	Kumar A et al., 2007	17262014	[120]	CHED	2	4	1	2	NR	100	200	0	0	0	Indian
SLC4A11	NA	NC_000020.11:g.3229147_3229149del	3229147	AGA	-	germline	exonic	deletion	inframe_deletion	c.2017_2019del	p.Phe673del	c.1969_1971del	p.Phe657del	hom	y	Linkage analysis, Sanger Sequencing	n	n	Selected genes, selected loci	Case series study	Kumar A et al., 2007	17262014	[120]	CHED	2	4	1	2	NR	100	200	0	0	0	Indian
SLC4A11	NA	NC_000020.11:g.3230993A>G	3230993	A	G	germline	exonic	SNV	missense	c.1156T>C	p.Cys386Arg	c.1108T>C	p.Cys370Arg	het compound	n	Sanger Sequencing	n	n	Selected genes	Case report	Kumawat BL, 2016	10.4103/0301-4738.190100	[121]	CHED	1	2	1	1	NR	100	200	0	0	0	Indian
SLC4A11	rs2514555887	NC_000020.11:g.3230818C>T	3230818	C	T	germline	exonic	SNV	missense	c.1244G>A	p.Ser415Asn	c.1196G>A	p.Ser399Asn	het compound	n	Sanger Sequencing	n	n	Selected genes	Case report	Kumawat BL, 2016	10.4103/0301-4738.190100	[121]	CHED	1	2	1	1	NR	100	200	0	0	0	Indian
SLC4A11	rs1482631297	NC_000020.11:g.3234227C>T	3234227	C	T	germline	exonic	SNV	missense	c.427G>A	p.Glu143Lys	c.379G>A	p.Glu127Lys	hom	n	genotyping (Target_Eye_792_V2 chip)	n	n	Selected genes	Case series study	Li W, 2021	10.3389/fcell.2021.632946	[122]	Corneal dystrophy defined as CHED after genetic analysis	69	138	1	2	NR	NA	NA	NA	NA	NA	East Asian
SLC4A11	rs776659347	NC_000020.11:g.3230731C>A	3230731	C	A	germline	splice_site	SNV	NA	c.1330+1G>T	p.?	c.1282+1G>T	p.?	hom	n	WES	n	n	WES	Case series study	Li Y, 2021	10.3760/cma.j.cn112142-20200611-00387	[124]	CHED	6	12	1	2	NR	NA	NA	NA	NA	NA	Chinese
SLC4A11	rs757553189	NC_000020.11:g.3228685G>A	3228685	G	A	germline	exonic	SNV	missense	c.2263C>T	p.Arg755Trp	c.2215C>T	p.Arg739Trp	hom	n	WES	n	n	WES	Case series study	Li Y, 2021	10.3760/cma.j.cn112142-20200611-00387	[124]	CHED	6	12	1	2	NR	NA	NA	NA	NA	NA	Chinese
SLC4A11	rs1465111896	NC_000020.11:g.3228630G>A	3228630	G	A	germline	exonic	SNV	missense	c.2318C>T	p.Pro773Leu	c.2270C>T	p.Pro757Leu	hom	n	WES	n	n	WES	Case series study	Li Y, 2021	10.3760/cma.j.cn112142-20200611-00387	[124]	CHED	6	12	1	2	NR	NA	NA	NA	NA	NA	Chinese
SLC4A11	rs121909391	NC_000020.11:g.3228260G>A	3228260	G	A	germline	exonic	SNV	missense	c.2605C>T	p.Arg869Cys	c.2557C>T	p.Arg853Cys	hom	n	WES	n	n	WES	Case series study	Li Y, 2021	10.3760/cma.j.cn112142-20200611-00387	[124]	CHED	6	12	1	2	NR	NA	NA	NA	NA	NA	Chinese
SLC4A11	rs121909392	NC_000020.11:g.3228259C>T	3228259	C	T	germline	exonic	SNV	missense	c.2606G>A	p.Arg869His	c.2558G>A	p.Arg853His	hom	n	WES	n	n	WES	Case series study	Li Y, 2021	10.3760/cma.j.cn112142-20200611-00387	[124]	CHED	6	12	1	2	NR	NA	NA	NA	NA	NA	Chinese
SLC4A11	full text could not be obtained					germline	exonic	deletion	frameshift	full text could not be obtained	p. Phe713fs	full text could not be obtained	p.Phe697fs	hom	n	WES	n	n	WES	Case series study	Li Y, 2021	10.3760/cma.j.cn112142-20200611-00387	[124]	CHED	6	12	1	2	NR	NA	NA	NA	NA	NA	Chinese
SLC4A11	rs772409032	NC_000020.11:g.3228890G>A	3228890	G	A	germline	exonic	SNV	nonsense	c.2188C>T	p.Arg730*	c.2140C>T	p.Arg714*	hom	y	Sanger Sequencing	n	n	Selected genes	Case report	Liskova P et al., 2015	https://doi.org/10.1159/000365109	[123]	CHED, hearing loss	1	2	1	2	NR	0	0	0	0	0	Czech
SLC4A11	rs199724748	NC_000020.11:g.3233593C>A	3233593	C	A	germline	exonic	SNV	missense	c.698G>T	p.Arg233Leu	c.650G>T	p.Arg217Leu	het compound	y	WES	n	n	WES	Case report	Liu M, 2022	10.1080/13816810.2022.2051192	[125]	CHED	1	2	1	1	NR	NA	NA	NA	NA	NA	Chinese
SLC4A11	rs1286683365	NC_000020.11:g.3230825C>T	3230825	C	T	germline	exonic	SNV	missense	c.1237G>A	p.Gly413Arg	c.1189G>A	p.Gly397Arg	het compound	y	WES	n	n	WES	Case report	Liu M, 2022	10.1080/13816810.2022.2051192	[125]	CHED	1	2	1	1	NR	NA	NA	NA	NA	NA	Chinese
SLC4A11	rs1469293734	NC_000020.11:g.3228346A>G	3228346	A	G	germline	exonic	SNV	missense	c.2519T>C	p.Leu840Pro	c.2471T>C	p.Leu824Pro	het compound	y	Asper Ophthalmics NGS panel	n	n	Selected genes	Case report	Loveridge-Easther C et al., 2022	https://doi.org/10.1080/13816810.2022.2083182	[126]	CHED, hearing loss	1	2	1	1	NR	0	0	0	0	0	New Zealand
SLC4A11	rs1286683365	NC_000020.11:g.3230825C>T	3230825	C	T	germline	exonic	SNV	missense	c.1237G>A	p.Gly413Arg	c.1189G>A	p.Gly397Arg	het compound	y	Asper Ophthalmics NGS panel	n	n	Selected genes	Case report	Loveridge-Easther C et al., 2022	https://doi.org/10.1080/13816810.2022.2083182	[126]	CHED, hearing loss	1	2	1	1	NR	0	0	0	0	0	New Zealand
SLC4A11	NA	NC_000020.11:g.3229581_3229583del	3229581	AGG	-	germline	exonic	deletion	frameshift	c.1735_1737del	p.Leu579del	c.1687_1689del	p.Leu563del	hom	y	WES, Sanger Sequencing	n	n	WES	Case report	Magan T et al., 2022	https://doi.org/10.1097/ICO.0000000000003023	[102]	CHED, hearing loss	1	2	1	2	NR	0	0	0	0	0	US
SLC4A11	rs34520315	NC_000020.11:g.3234205T>C	3234205	T	C	germline	exonic	SNV	missense	c.449A>G	p.Asn150Ser	c.401A>G	p.Asn134Ser	het	n	Sanger Sequencing	n	n	Selected genes	Case series study	Minear MA et al., 2013	PMC3859630	[144]	FECD	47	94	5	5	0.0531	NA	NA	NA	NA	NA	African Americans
SLC4A11	NA	NC_000020.11:g.3234881A>T	3234881	A	T	germline	exonic	SNV	nonsense	c.150T>A	p.Cys50*	c.102T>A	p.Cys34*	hom	y	Sanger Sequencing	n	n	Selected genes	Case series study	Moazzeni H et al., 2020	http://dx.doi.org/10.1136/bjophthalmol-2019-314377	[127]	CHED, hearing loss	21	42	1	2	NR	200	400	0	0	0	Iranian
SLC4A11	rs780346984	NC_000020.11:g.3234573G>A	3234573	G	A	germline	exonic	SNV	nonsense	c.334C>T	p.Arg112*	c.286C>T	p.Arg96*	hom	y	Sanger Sequencing	n	n	Selected genes	Case series study	Moazzeni H et al., 2020	http://dx.doi.org/10.1136/bjophthalmol-2019-314377	[127]	CHED, hearing loss	21	42	1	2	NR	0	0	0	0	0	Iranian
SLC4A11	rs2067874359	NC_000020.11:g.3233988C>A	3233988	C	A	germline	exonic	SNV	missense	c.586G>T	p.Asp196Tyr	c.538G>T	p.Asp180Tyr	hom	y	Sanger Sequencing	n	n	Selected genes	Case series study	Moazzeni H et al., 2020	http://dx.doi.org/10.1136/bjophthalmol-2019-314377	[127]	CHED, hearing loss	21	42	1	2	NR	200	400	0	0	0	Iranian
SLC4A11	rs566507872	NC_000020.11:g.3233949G>A	3233949	G	A	germline	exonic	SNV	missense	c.625C>T	p.Arg209Trp	c.577C>T	p.Arg193Trp	hom	y	Sanger Sequencing	n	n	Selected genes	Case series study	Moazzeni H et al., 2020	http://dx.doi.org/10.1136/bjophthalmol-2019-314377	[127]	CHED, hearing loss	21	42	1	2	NR	0	0	0	0	0	Iranian
SLC4A11	rs759667344	NC_000020.11:g.3233936G>A	3233936	G	A	germline	exonic	SNV	missense	c.638C>T	p.Ser213Leu	c.590C>T	p.Ser197Leu	hom	y	Sanger Sequencing	n	n	Selected genes	Case series study	Moazzeni H et al., 2020	http://dx.doi.org/10.1136/bjophthalmol-2019-314377	[127]	CHED, hearing loss	21	42	1	2	NR	0	0	0	0	0	Iranian
SLC4A11	NA	NC_000020.11:g.3233596C>T	3233596	C	T	germline	exonic	SNV	missense	c.695G>A	p.Ser232Asn	c.647G>A	p.Ser216Asn	hom	y	Sanger Sequencing	n	n	Selected genes	Case series study	Moazzeni H et al., 2020	http://dx.doi.org/10.1136/bjophthalmol-2019-314377	[127]	CHED, hearing loss	21	42	1	2	NR	0	0	0	0	0	Iranian
SLC4A11	NA	NC_000020.11:g.3231059C>G	3231059	C	G	germline	splice_site	SNV	NA	c.1091-1G>C	p?	c.1043-1G>C	p?	hom	y	Sanger Sequencing	n	n	Selected genes	Case series study	Moazzeni H et al., 2020	http://dx.doi.org/10.1136/bjophthalmol-2019-314377	[127]	CHED, hearing loss	21	42	1	2	NR	0	0	0	0	0	Iranian
SLC4A11	NA	NC_000020.11:g.3230845T>A	3230845	T	A	germline	exonic	SNV	missense	c.1217A>T	p.Asp406Val	c.1169A>T	p.Asp390Val	hom	y	Sanger Sequencing	n	n	Selected genes	Case series study	Moazzeni H et al., 2020	http://dx.doi.org/10.1136/bjophthalmol-2019-314377	[127]	CHED, hearing loss	21	42	2	4	NR	200	400	0	0	0	Iranian
SLC4A11	NA	NC_000020.11:g.3230817del	3230817	G	-	germline	exonic	deletion	frameshift	c.1245del	p.Ser415Argfs*16	c.1197del	p.Ser399Argfs*16	hom	y	Sanger Sequencing	n	n	Selected genes	Case series study	Moazzeni H et al., 2020	http://dx.doi.org/10.1136/bjophthalmol-2019-314377	[127]	CHED, hearing loss	21	42	1	2	NR	200	400	0	0	0	Iranian
SLC4A11	rs200583114	NC_000020.11:g.3230755G>A	3230755	G	A	germline	exonic	SNV	missense	c.1307C>T	p.Ala436Val	c.1259C>T	p.Ala420Val	hom	y	Sanger Sequencing	n	n	Selected genes	Case series study	Moazzeni H et al., 2020	http://dx.doi.org/10.1136/bjophthalmol-2019-314377	[127]	CHED, hearing loss	21	42	2	4	NR	200	400	0	0	0	Iranian
SLC4A11	rs776659347	NC_000020.11:g.3230731C>A	3230731	C	A	germline	splice_site	SNV	NA	c.1330+1G>T	p.?	c.1282+1G>T	p.?	hom	y	Sanger Sequencing	n	n	Selected genes	Case series study	Moazzeni H et al., 2020	http://dx.doi.org/10.1136/bjophthalmol-2019-314377	[127]	CHED, hearing loss	21	42	1	2	NR	0	0	0	0	0	Iranian
SLC4A11	NA	NC_000020.11:g.3230186C>G	3230186	C	G	germline	splice_site	SNV	NA	c.1537+1G>C	p.?	c.1489+1G>C	p.?	hom	y	Sanger Sequencing	n	n	Selected genes	Case series study	Moazzeni H et al., 2020	http://dx.doi.org/10.1136/bjophthalmol-2019-314377	[127]	CHED, hearing loss	21	42	1	2	NR	200	400	0	0	0	Iranian
SLC4A11	NA	NC_000020.11:g.3229708T>A	3229708	T	A	germline	exonic	SNV	missense	c.1606A>T	p.Ser536Cys	c.1558A>T	p.Ser520Cys	hom	y	Sanger Sequencing	n	n	Selected genes	Case series study	Moazzeni H et al., 2020	http://dx.doi.org/10.1136/bjophthalmol-2019-314377	[127]	CHED, hearing loss	21	42	1	2	NR	200	400	0	0	0	Iranian
SLC4A11	NA	NC_000020.11:g.3228961A>T	3228961	A	T	germline	exonic	SNV	missense	c.2117T>A	p.Ile706Asn	c.2069T>A	p.Ile690Asn	hom	y	Sanger Sequencing	n	n	Selected genes	Case series study	Moazzeni H et al., 2020	http://dx.doi.org/10.1136/bjophthalmol-2019-314377	[127]	CHED, hearing loss	21	42	2	4	NR	200	400	0	0	0	Iranian
SLC4A11	rs757553189	NC_000020.11:g.3228685G>A	3228685	G	A	germline	exonic	SNV	missense	c.2263C>T	p.Arg755Trp	c.2215C>T	p.Arg739Trp	hom	y	Sanger Sequencing	n	n	Selected genes	Case series study	Moazzeni H et al., 2020	http://dx.doi.org/10.1136/bjophthalmol-2019-314377	[127]	CHED, hearing loss	21	42	1	2	NR	0	0	0	0	0	Iranian
SLC4A11	rs1465111896	NC_000020.11:g.3228630G>A	3228630	G	A	germline	exonic	SNV	missense	c.2318C>T	p.Pro773Leu	c.2270C>T	p.Pro757Leu	hom	y	Sanger Sequencing	n	n	Selected genes	Case series study	Moazzeni H et al., 2020	http://dx.doi.org/10.1136/bjophthalmol-2019-314377	[127]	CHED, hearing loss	21	42	1	2	NR	0	0	0	0	0	Iranian
SLC4A11	NA	NC_000020.11:g.3228621del	3228621	A	-	germline	exonic	deletion	frameshift	c.2328del	p.Gln777Serfs*72	c.2280del	p.Gln761Serfs*72	hom	y	Sanger Sequencing	n	n	Selected genes	Case series study	Moazzeni H et al., 2020	http://dx.doi.org/10.1136/bjophthalmol-2019-314377	[127]	CHED, hearing loss	21	42	1	2	NR	200	400	0	0	0	Iranian
SLC4A11	rs1469293734	NC_000020.11:g.3228346A>G	3228346	A	G	germline	exonic	SNV	missense	c.2519T>C	p.Leu840Pro	c.2471T>C	p.Leu824Pro	hom	y	Sanger Sequencing	n	n	Selected genes	Case series study	Moazzeni H et al., 2020	http://dx.doi.org/10.1136/bjophthalmol-2019-314377	[127]	CHED, hearing loss	21	42	1	2	NR	200	400	0	0	0	Iranian
SLC4A11	rs201771042	NC_000020.11:g.3227840G>A	3227840	G	A	germline	exonic	SNV	nonsense	c.2623C>T	p.Arg875*	c.2575C>T	p.Arg859*	hom	y	Sanger Sequencing	n	n	Selected genes	Case series study	Moazzeni H et al., 2020	http://dx.doi.org/10.1136/bjophthalmol-2019-314377	[127]	CHED, hearing loss	21	42	1	2	NR	0	0	0	0	0	Iranian
SLC4A11	NA	NC_000020.11:g.3230993A>G	3230993	A	G	germline	exonic	SNV	missense	c.1156T>C	p.Cys386Arg	c.1108T>C	p.Cys370Arg	hom	y	Sanger Sequencing	n	n	Selected genes	Case series study	Paliwal P, 2010	21203343	[128]	CHED	20	40	2	4	NR	50	100	0	0	0	North India
SLC4A11	rs759540763	NC_000020.11:g.3228837C>T	3228837	C	T	germline	splice_site	SNV	NA	c.2240+1G>A	p.?	c.2192+1G>A	p.?	hom	y	Sanger Sequencing	n	n	Selected genes	Case series study	Paliwal P, 2010	21203343	[128]	CHED	20	40	1	2	NR	50	100	0	0	0	North India
SLC4A11	rs757244518	NC_000020.11:g.3228395C>T	3228395	C	T	germline	exonic	SNV	missense	c.2470G>A	p.Val824Met	c.2422G>A	p.Val808Met	hom	y	Sanger Sequencing	n	n	Selected genes	Case series study	Paliwal P, 2010	21203343	[128]	CHED	20	40	4	8	NR	50	100	0	0	0	North India
SLC4A11	rs1268737911	NC_000020.11:g.3228346_3228348del	3228346	AGC	-	germline	exonic	deletion	frameshift	c.2527_2529del	p.Leu843del	c.2479_2481del	p.Leu827del	hom	y	Sanger Sequencing	n	n	Selected genes	Case series study	Paliwal P, 2010	21203343	[128]	CHED	20	40	1	2	NR	50	100	0	0	0	North India
SLC4A11	rs1363770105	NC_000020.11:g.3230991G>T	3230991	G	T	germline	exonic	SNV	nonsense	c.1158C>A	p.Cys386*	c.1110C>A	p.Cys370*	hom		Sanger Sequencing	n	n	Selected genes	Case report	Park SH et al., 2013	https://doi.org/10.1097/ico.0b013e31828d9ffd	[129]	CHED	1	2	1	2	NR	0	0	0	0	0	Korean
SLC4A11	NA	NC_000020.11:g.3231548T>C	3231548	T	C	germline	exonic	SNV	missense	c.778A>G	p.Lys260Glu	c.730A>G	p.Lys244Glu	het compound	y	Sanger Sequencing	n	n	Selected genes	Case report	Puangsricharern V et al, 2014	https://doi.org/10.1136/bjophthalmol-2014-305584	[130]	CHED	1	2	1	1	NR	0	0	0	0	0	Thailand
SLC4A11	NA	NC_000020.11:g.3178855-3245822del	3178855	66967 nt	-	germline	whole gene	deletion	NA	NA	NA	NA	NA	het compound	y	array CGH, Sanger Sequencing			Selected genes	Case report	Puangsricharern V et al, 2014	https://doi.org/10.1136/bjophthalmol-2014-305584	[130]	CHED	1	2	1	1	NR	0	0	0	0	0	Thailand
SLC4A11	rs1482631297	NC_000020.11:g.3234227C>T	3234227	C	T	germline	exonic	SNV	missense	c.427G>A	p.Glu143Lys	c.379G>A	p.Glu127Lys	hom	y	Sanger Sequencing	n	n	Selected genes	Case series study	Ramprasad VL et al., 2007	10.1002/humu.9487	[131]	CHED	9	18	1	2	NR	80	160	0	0	0	India and UK
SLC4A11	rs746532062	NC_000020.11:g.3233572C>T	3233572	C	T	germline	exonic	SNV	nonsense	c.719G>A	p.Trp240*	c.671G>A	p.Trp224*	hom	y	Sanger Sequencing	n	n	Selected genes	Case series study	Ramprasad VL et al., 2007	10.1002/humu.9487	[131]	CHED	9	18	1	2	NR	80	160	0	0	0	UK
SLC4A11	NA	NC_000020.11:g.3230993A>G	3230993	A	G	germline	exonic	SNV	missense	c.1156T>C	p.Cys386Arg	c.1108T>C	p.Cys370Arg	hom	y	Sanger Sequencing	n	n	Selected genes	Case series study	Ramprasad VL et al., 2007	10.1002/humu.9487	[131]	CHED	9	18	1	2	NR	80	160	0	0	0	Indian
SLC4A11	rs759540763	NC_000020.11:g.3228837C>T	3228837	C	T	germline	splice_site	SNV	NA	c.2240+1G>A	p.?	c.2192+1G>A	p.?	het compound	n	Sanger Sequencing	n	n	Selected genes	Case series study	Ramprasad VL et al., 2007	10.1002/humu.9487	[131]	CHED	9	18	1	2	NR	80	160	0	0	0	UK
SLC4A11	rs757553189	NC_000020.11:g.3228685G>A	3228685	G	A	germline	exonic	SNV	missense	c.2263C>T	p.Arg755Trp	c.2215C>T	p.Arg739Trp	hom	y	Sanger Sequencing	n	n	Selected genes	Case series study	Ramprasad VL et al., 2007	10.1002/humu.9487	[131]	CHED	9	18	2	4	NR	80	160	0	0	0	Indian
SLC4A11	rs121909387	NC_000020.11:g.3228684C>T	3228684	C	T	germline	exonic	SNV	missense	c.2264G>A	p.Arg755Gln	c.2216G>A	p.Arg739Gln	hom	y	Sanger Sequencing	n	n	Selected genes	Case series study	Ramprasad VL et al., 2007	10.1002/humu.9487	[131]	CHED	9	18	1	2	NR	0	0	0	0	0	Indian
SLC4A11	rs1335324642	NC_000020.11:g.3228550G>A	3228550	G	A	germline	exonic	SNV	nonsense	c.2398C>T	p.Gln800*	c.2350C>T	p.Gln784Ter	het compound	y	Sanger Sequencing	n	n	Selected genes	Case series study	Ramprasad VL et al., 2007	10.1002/humu.9487	[131]	CHED	9	18	1	1	NR	80	160	0	0	0	UK
SLC4A11	rs748689368	NC_000020.11:g.3228429C>T	3228429	C	T	germline	splice_site	SNV	NA	c.2437-1G>A	p.?	c.2389-1G>A	p.?	het compound	y	Sanger Sequencing	n	n	Selected genes	Case series study	Ramprasad VL et al., 2007	10.1002/humu.9487	[131]	CHED	9	18	1	1	NR	80	160	0	0	0	UK
SLC4A11	rs121909391	NC_000020.11:g.3228260G>A	3228260	G	A	germline	exonic	SNV	missense	c.2605C>T	p.Arg869Cys	c.2557C>T	p.Arg853Cys	hom	y	Sanger Sequencing	n	n	Selected genes	Case series study	Ramprasad VL et al., 2007	10.1002/humu.9487	[131]	CHED	9	18	1	2	NR	0	0	0	0	0	Middle Eastern
SLC4A11	rs141836046	NC_000020.11:g.3234153C>G	3234153	C	G	germline	exonic	SNV	missense	c.501G>C	p.Glu167Asp	c.453G>C	p.Glu151Asp	het	n	Sanger Sequencing	y	n	Selected genes	Case-control study	Riazuddin SA et al., 2010	10.1002/humu.21356	[9]	FECD	192	384	1	1	0.0026	93	186	0	0	0	US
SLC4A11	NA	NC_000020.11:g.3231481C>G	3231481	C	G	germline	exonic	SNV	missense	c.845G>C	p.Arg282Pro	c.797G>C	p.Arg266Pro	het	n	Sanger Sequencing	y	n	Selected genes	Case-control study	Riazuddin SA et al., 2010	10.1002/humu.21356	[9]	FECD	192	384	1	1	0.0026	93	186	0	0	0	US
SLC4A11	rs150571742	NC_000020.11:g.3229737T>C	3229737	C	T	germline	exonic	SNV	missense	c.1577A>G	p.Tyr526Cys	c.1529A>G	p.Tyr510Cys	het	n	Sanger Sequencing	y	n	Selected genes	Case-control study	Riazuddin SA et al., 2010	10.1002/humu.21356	[9]	FECD	192	384	1	1	0.0026	92	184	0	0	0	US
SLC4A11	rs144734280	NC_000020.11:g.3229591C>T	3229591	C	T	germline	exonic	SNV	missense	c.1723G>A	p.Val575Met	c.1675G>A	p.Val559Met	het	n	Sanger Sequencing	y	n	Selected genes	Case-control study	Riazuddin SA et al., 2010	10.1002/humu.21356	[9]	FECD	192	384	1	1	0.0026	93	186	0	0	0	US
SLC4A11	rs139078082	NC_000020.11:g.3229566C>T	3229566	C	T	germline	exonic	SNV	missense	c.1748G>A	p.Gly583Asp	c.1700G>A	p.Gly567Asp	het	n	Sanger Sequencing	y	n	Selected genes	Case-control study	Riazuddin SA et al., 2010	10.1002/humu.21356	[9]	FECD	192	384	1	1	0.0026	92	184	0	0	0	US
SLC4A11	rs143965185	NC_000020.11:g.3228854C>T	3228854	C	T	germline	exonic	SNV	missense	c.2224G>A	p.Gly742Arg	c.2176G>A	p.Gly726Arg	het	y	Sanger Sequencing	y	n	Selected genes	Case-control study	Riazuddin SA et al., 2010	10.1002/humu.21356	[9]	FECD	192	384	1	1	0.0026	93	186	0	0	0	US
SLC4A11	rs144586846	NC_000020.11:g.3228365C>T	3228365	C	T	germline	exonic	SNV	missense	c.2500G>A	p.Gly834Ser	c.2452G>A	p.Gly818Ser	het	n	Sanger Sequencing	y	n	Selected genes	Case-control study	Riazuddin SA et al., 2010	10.1002/humu.21356	[9]	FECD	192	384	1	1	0.0026	91	182	0	0	0	US
SLC4A11	rs764217666	NC_000020.11:g.3228839_3228846dup	3228839	.	TGTCATAG	germline	exonic	insertion	frameshift	c.2233_2240dup	p.Ile748Metfs*5	c.2185_2192dup	p.Ile732Metfs*5	hom	y	Sanger Sequencing	n	n	Selected genes	Case series study	Romero PT et al., 2019	https://doi.org/10.1080/13816810.2019.1571615	[132]	CHED, hearing loss	3	6	3	6	NR	87	174	0	0	0	Chilean
SLC4A11	NA	NC_000020.11:g.3234004T>C	3234004	T	C	germline	splice_site	SNV	NA	c.572-2A>G	p.?	c.524-2A>G	p.?	hom	y	Sanger Sequencing	y	n	Selected genes	Case series study	Salman M et al., 2022	https://doi.org/10.1186/s13023-022-02521-4	[133]	CHED	7	14	1	2	NR	80	160	0	0	0	Iranian
SLC4A11	rs2514550939	NC_000020.11:g.3230539C>A	3230539	C	A	germline	exonic	SNV	missense	c.1439G>T	p.Ser480Ile	c.1391G>T	p.Ser464Ile	hom	y	Sanger Sequencing	y	n	Selected genes	Case series study	Salman M et al., 2022	https://doi.org/10.1186/s13023-022-02521-4	[133]	CHED	7	14	1	2	NR	80	160	0	0	0	Iranian
SLC4A11	rs121909388	NC_000020.11:g.3230258G>C	3230258	G	C	germline	exonic	SNV	missense	c.1466C>G	p.Ser489Trp	c.1418C>G	p.Ser473Trp	hom	y	Sanger Sequencing	y	n	Selected genes	Case series study	Salman M et al., 2022	https://doi.org/10.1186/s13023-022-02521-4	[133]	CHED	7	14	1	2	NR	80	160	0	0	0	Iranian
SLC4A11	rs2514517017	NC_000020.11:g.3228534dup	3228534	-	T	germline	exonic	insertion	frameshift	c.2414dup	p.Ala806Glyfs*73	c.2366dup	p.Ala790Glyfs*73	het compound	y	Sanger Sequencing	y	n	Selected genes	Case series study	Salman M et al., 2022	https://doi.org/10.1186/s13023-022-02521-4	[133]	CHED	7	14	1	1	NR	80	160	0	0	0	Iranian
SLC4A11	rs121909391	NC_000020.11:g.3228260G>A	3228260	G	A	germline	exonic	SNV	missense	c.2605C>T	p.Arg869Cys	c.2557C>T	p.Arg853Cys	hom	y	Sanger Sequencing	y	n	Selected genes	Case series study	Salman M et al., 2022	https://doi.org/10.1186/s13023-022-02521-4	[133]	CHED	7	14	1	2	NR	80	160	0	0	0	Iranian
SLC4A11	rs1191074716	NC_000020.11:g.3231514G>A	3231514	G	A	germline	exonic	SNV	missense	c.812C>T	p.Thr271Met	c.764C>T	p.Thr255Met	hom	y	Sanger Sequencing	n	n	Selected genes	Case series study	Shah SS et al., 2009	https://doi.org/10.1080/13816810701850033	[134]	CHED	2	4	1	2	NR	99	198	0	0	0	Saudi Arabia
SLC4A11	NA	NC_000020.11:g.3234257A>G	3234257	A	G	germline	exonic	SNV	missense	c.397T>C	p.Phe133Leu	c.349T>C	p.Phe117Leu	hom	y	Sanger Sequencing	y	n	Selected genes	Case series study	Siddiqui S et al., 2014	https://doi.org/10.1097/ico.0000000000000041	[6]	CHED, hearing loss	3	6	1	2	NR	0	0	0	0	0	Mexican
SLC4A11	NA	NC_000020.11:g.3233572C>G	3233572	C	G	germline	exonic	SNV	missense	c.719G>C	p.Trp240Ser	c.671G>C	p.Trp224Ser	het	n	Sanger Sequencing	y	n	Selected genes	Case-control study	Soumittra N et al., 2014	https://doi.org/10.1038/jhg.2014.55	[58]	FECD	49	98	1	1	0.0102	140	280	0	0	0	Indian
SLC4A11	rs267607065	NC_000020.11:g.3230954C>T	3230954	C	T	germline	exonic	SNV	missense	c.1195G>A	p.Glu399Lys	c.1147G>A	p.Glu383Lys	het	n	Sanger Sequencing	y	n	Selected genes	Case-control study	Soumittra N et al., 2014	https://doi.org/10.1038/jhg.2014.55	[58]	FECD	49	98	2	2	0.0204	NA	NA	NA	NA	NA	Indian
SLC4A11	rs2514554762	NC_000020.11:g.3230758G>A	3230758	G	A	germline	exonic	SNV	missense	c.1304C>T	p.Thr435Ile	c.1256C>T	p.Thr419Ile	het	n	Sanger Sequencing	y	n	Selected genes	Case-control study	Soumittra N et al., 2014	https://doi.org/10.1038/jhg.2014.55	[58]	FECD	49	98	1	1	0.0102	140	280	0	0	0	Indian
SLC4A11	rs532728316	NC_000020.11:g.3230205C>T	3230205	C	T	germline	exonic	SNV	missense	c.1519G>A	p.Val507Ile	c.1471G>A	p.Val491Ile	het	n	Sanger Sequencing	y	n	Selected genes	Case-control study	Soumittra N et al., 2014	https://doi.org/10.1038/jhg.2014.55	[58]	FECD	49	98	1	1	0.0102	140	280	0	0	0	Indian
SLC4A11	rs1482631297	NC_000020.11:g.3234227C>T	3234227	C	T	germline	exonic	SNV	missense	c.427G>A	p.Glu143Lys	c.379G>A	p.Glu127Lys	hom	n	WES, Sanger Sequencing	n	n	WES, Selected genes	Case series study	Souzeau E et al., 2022	https://doi.org/10.1002/mgg3.2023	[135]	Corneal dystrophy defined as CHED after genetic analysis	44	88	1	2	NR	0	0	0	0	0	Australian
SLC4A11	NA	NC_000020.11:g.3234891del	3234891	T	-	germline	exonic	deletion	frameshift	c.140del	p.Tyr47Serfs*69	c.92del	p.Tyr31Serfs*69	hom	n	Single strand conformation polymorphism analysis, Sanger Sequencing	n	n	Selected genes	Case series study	Sultana A. et al., 2007	PMID:17679935	[136]	CHED	42	84	1	2	NR	50	100	0	0	0	Indian
SLC4A11	NA	NC_000020.11:g.3234602del	3234602	G	-	germline	exonic	deletion	frameshift	c.306del	p.Gly103Valfs*13	c.258del	p.Gly87Valfs*13	hom	y	Single strand conformation polymorphism analysis, Sanger Sequencing	n	n	Selected genes	Case series study	Sultana A. et al., 2007	PMID:17679935	[136]	CHED	42	84	1	2	NR	50	100	0	0	0	Indian
SLC4A11	rs780346984	NC_000020.11:g.3234573G>A	3234573	G	A	germline	exonic	SNV	nonsense	c.334C>T	p.Arg112*	c.286C>T	p.Arg96*	hom, het compound	y	Single strand conformation polymorphism analysis, Sanger Sequencing	n	n	Selected genes	Case series study	Sultana A. et al., 2007	PMID:17679935	[136]	CHED	42	84	3	5	NR	50	100	0	0	0	Indian
SLC4A11	rs869320721	NC_000020.11:g.3234182_3234189del	3234182	GGCGAAGC	-	germline	exonic	deletion	frameshift	c.473_480del	p.Arg158Glnfs*4	c.425_432del	p.Arg142Glnfs*4	hom	y	Single strand conformation polymorphism analysis, Sanger Sequencing	n	n	Selected genes	Case series study	Sultana A. et al., 2007	PMID:17679935	[136]	CHED	42	84	2	4	NR	50	100	0	0	0	Indian
SLC4A11	rs762596098	NC_000020.11:g.3233955_3233956del	3233956	CT	-	germline	exonic	deletion	frameshift	c.618_619del	p.Val208Alafs*38	c.570_571del	p.Val192Alafs*38	hom	y	Single strand conformation polymorphism analysis, Sanger Sequencing	n	n	Selected genes	Case series study	Sultana A. et al., 2007	PMID:17679935	[136]	CHED	42	84	2	4	NR	50	100	0	0	0	Indian
SLC4A11	rs566507872	NC_000020.11:g.3233949G>A	3233949	G	A	germline	exonic	SNV	missense	c.625C>T	p.Arg209Trp	c.577C>T	p.Arg193Trp	hom	y	Single strand conformation polymorphism analysis, Sanger Sequencing	n	n	Selected genes	Case series study	Sultana A. et al., 2007	PMID:17679935	[136]	CHED	42	84	2	4	NR	50	100	0	0	0	Indian
SLC4A11	rs759667344	NC_000020.11:g.3233936G>A	3233936	G	A	germline	exonic	SNV	missense	c.638C>T	p.Ser213Leu	c.590C>T	p.Ser197Leu	hom	y	Single strand conformation polymorphism analysis, Sanger Sequencing	n	n	Selected genes	Case series study	Sultana A. et al., 2007	PMID:17679935	[136]	CHED	42	84	1	2	NR	50	100	0	0	0	Indian
SLC4A11	rs762942751	NC_000020.11:g.3233594G>A	3233594	G	A	germline	exonic	SNV	missense	c.697C>T	p.Arg233Cys	c.649C>T	p.Arg217Cys	hom	y	Single strand conformation polymorphism analysis, Sanger Sequencing	n	n	Selected genes	Case series study	Sultana A. et al., 2007	PMID:17679935	[136]	CHED	42	84	1	2	NR	50	100	0	0	0	Indian
SLC4A11	NA	NC_000020.11:g.3231443_3231454del	3231454	TGAATTCCTCCT	-	germline	exonic	deletion	inframe_deletion	c.878_889del	p.Glu293_Glu296del	c.830_841del	p.Glu277_280del	hom	y	Single strand conformation polymorphism analysis, Sanger Sequencing	n	n	Selected genes	Case series study	Sultana A. et al., 2007	PMID:17679935	[136]	CHED	42	84	1	2	NR	50	100	0	0	0	Indian
SLC4A11	NA	NC_000020.11:g.3231296_3231314del	3231296	CGGCAGGGTCGGCGGGGGC	-	germline	intronic	deletion	NA	c.996+26_996+44del	p.?	c.948+26_948+44del	p.?	hom	y	Single strand conformation polymorphism analysis, Sanger Sequencing	n	n	Selected genes	Case series study	Sultana A. et al., 2007	PMID:17679935	[136]	CHED	42	84	2	4	NR	50	100	0	0	0	Indian
SLC4A11	NA	NC_000020.11:g.3231059C>G	3231059	C	G	germline	splice_site	SNV	NA	c.1091-1G>C	p.?	c.1043-1G>C	p.?	hom	y	Single strand conformation polymorphism analysis, Sanger Sequencing	n	n	Selected genes	Case series study	Sultana A. et al., 2007	PMID:17679935	[136]	CHED	42	84	1	2	NR	50	100	0	0	0	Indian
SLC4A11	NA	NC_000020.11:g.3230947G>T	3230947	G	T	germline	exonic	SNV	missense	c.1202C>A	p.Thr401Lys	c.1154C>A	p.Thr385Lys	het compound	y	Single strand conformation polymorphism analysis, Sanger Sequencing	n	n	Selected genes	Case series study	Sultana A. et al., 2007	PMID:17679935	[136]	CHED	42	84	1	1	NR	50	100	0	0	0	Indian
SLC4A11	NA	NC_000020.11:g.3230809C>T	3230809	C	T	germline	exonic	SNV	missense	c.1253G>A	p.Gly418Asp	c.1205G>A	p.Gly402Asp	hom	y	Single strand conformation polymorphism analysis, Sanger Sequencing	n	n	Selected genes	Case series study	Sultana A. et al., 2007	PMID:17679935	[136]	CHED	42	84	1	2	NR	50	100	0	0	0	Indian
SLC4A11	NA	NC_000020.11:g.3230740_3230745delins8	3230740	NA	NA	germline	exonic	deletion/insertion	frameshift	c.1317_1322delins8	p.Leu440Valfs*6	c.1269_1274deins8	p.Leu424Valfs*6	hom	y	Single strand conformation polymorphism analysis, Sanger Sequencing	n	n	Selected genes	Case series study	Sultana A. et al., 2007	PMID:17679935	[136]	CHED	42	84	1	2	NR	50	100	0	0	0	Indian
SLC4A11	NA	NC_000020.11:g.3230560A>C	3230560	A	C	germline	exonic	SNV	missense	c.1418T>G	p.Leu473Arg	c.1370T>G	p.Leu457Arg	het compound	y	Single strand conformation polymorphism analysis, Sanger Sequencing	n	n	Selected genes	Case series study	Sultana A. et al., 2007	PMID:17679935	[136]	CHED	42	84	1	1	NR	50	100	0	0	0	Indian
SLC4A11	rs121909388	NC_000020.11:g.3230258G>A	3230258	G	A	germline	exonic	SNV	missense	c.1466C>T	p.Ser489Leu	c.1418C>T	p.Ser473Leu	hom	y	Single strand conformation polymorphism analysis, Sanger Sequencing	n	n	Selected genes	Case series study	Sultana A. et al., 2007	PMID:17679935	[136]	CHED	42	84	1	2	NR	50	100	0	0	0	Indian
SLC4A11	NA	NC_000020.11:g.3229563G>T	3229563	G	T	germline	exonic	SNV	missense	c.1751C>A	p.Thr584Lys	c.1703C>A	p.Thr568Lys	hom, het compound	y	Single strand conformation polymorphism analysis, Sanger Sequencing	n	n	Selected genes	Case series study	Sultana A. et al., 2007	PMID:17679935	[136]	CHED	42	84	2	3	NR	50	100	0	0	0	Indian
SLC4A11	rs121909390	NC_000020.11:g.3229430G>A	3229430	G	A	germline	exonic	SNV	nonsense	c.1813C>T	p.Arg605*	c.1765C>T	p.Arg589*	hom, het compound	n	Single strand conformation polymorphism analysis, Sanger Sequencing	n	n	Selected genes	Case series study	Sultana A. et al., 2007	PMID:17679935	[136]	CHED	42	84	3	5	NR	50	100	0	0	0	Indian
SLC4A11	NA	NC_000020.11:g.3229349C>A	3229349	C	A	germline	exonic	SNV	nonsense	c.1894G>T	p.Glu632*	c.1846G>T	p.Glu616*	hom	y	Single strand conformation polymorphism analysis, Sanger Sequencing	n	n	Selected genes	Case series study	Sultana A. et al., 2007	PMID:17679935	[136]	CHED	42	84	1	2	NR	50	100	0	0	0	Indian
SLC4A11	rs757553189	NC_000020.11:g.3228685G>A	3228685	G	A	germline	exonic	SNV	missense	c.2263C>T	p.Arg755Trp	c.2215C>T	p.Arg739Trp	hom	y	Single strand conformation polymorphism analysis, Sanger Sequencing	n	n	Selected genes	Case series study	Sultana A. et al., 2007	PMID:17679935	[136]	CHED	42	84	1	2	NR	50	100	0	0	0	Indian
SLC4A11	rs121909387	NC_000020.11:g.3228684C>T	3228684	C	T	germline	exonic	SNV	missense	c.2264G>A	p.Arg755Gln	c.2216G>A	p.Arg739Gln	hom, het compound	y	Single strand conformation polymorphism analysis, Sanger Sequencing	n	n	Selected genes	Case series study	Sultana A. et al., 2007	PMID:17679935	[136]	CHED	42	84	2	3	NR	50	100	0	0	0	Indian
SLC4A11	rs1465111896	NC_000020.11:g.3228630G>A	3228630	G	A	germline	exonic	SNV	missense	c.2318C>T	p.Pro773Leu	c.2270C>T	p.Pro757Leu	hom, het compound	y	Single strand conformation polymorphism analysis, Sanger Sequencing	n	n	Selected genes	Case series study	Sultana A. et al., 2007	PMID:17679935	[136]	CHED	42	84	2	3	NR	50	100	0	0	0	Indian
SLC4A11	NA	NC_000020.11:g.3228557_3228559del	3228557	ATC	-	germline	exonic	deletion	inframe_deletion	c.2390_2392del	p.Asp797del	c.2342_2344del	p.Asp781del	hom	y	Single strand conformation polymorphism analysis, Sanger Sequencing	n	n	Selected genes	Case series study	Sultana A. et al., 2007	PMID:17679935	[136]	CHED	42	84	1	2	NR	50	100	0	0	0	Indian
SLC4A11	NA	NC_000020.11:g.3228541G>A	3228541	G	A	germline	exonic	SNV	nonsense	c.2407C>T	p.Gln803*	c.2359C>T	p.Gln787*	hom	y	Single strand conformation polymorphism analysis, Sanger Sequencing	n	n	Selected genes	Case series study	Sultana A. et al., 2007	PMID:17679935	[136]	CHED	42	84	1	2	NR	50	100	0	0	0	Indian
SLC4A11	rs757244518	NC_000020.11:g.3228395C>T	3228395	C	T	germline	exonic	SNV	missense	c.2470G>A	p.Val824Met	c.2422G>A	p.Val808Met	hom	y	Single strand conformation polymorphism analysis, Sanger Sequencing	n	n	Selected genes	Case series study	Sultana A. et al., 2007	PMID:17679935	[136]	CHED	42	84	2	4	NR	50	100	0	0	0	Indian
SLC4A11	rs121909391	NC_000020.11:g.3228260G>A	3228260	G	A	germline	exonic	SNV	missense	c.2605C>T	p.Arg869Cys	c.2557C>T	p.Arg853Cys	hom	y	Single strand conformation polymorphism analysis, Sanger Sequencing	n	n	Selected genes	Case series study	Sultana A. et al., 2007	PMID:17679935	[136]	CHED	42	84	2	4	NR	50	100	0	0	0	Indian
SLC4A11	rs201771042	NC_000020.11:g.3227840G>A	3227840	G	A	germline	exonic	SNV	nonsense	c.2623C>T	p.Arg875*	c.2575C>T	p.Arg859*	het compound	y	Single strand conformation polymorphism analysis, Sanger Sequencing	n	n	Selected genes	Case series study	Sultana A. et al., 2007	PMID:17679935	[136]	CHED	42	84	1	1	NR	50	100	0	0	0	Indian
SLC4A11	NA	NC_000020.11:g.3228953del	3228953	C	-	germline	exonic	deletion	frameshift	c.2127del	p.Leu710Cysfs*25	c.2079del	p.Leu694Cysfs*25	het compound	y	Sanger Sequencing	n	n	Selected genes	Case series study	Tananuvat N, 2020	10.1038/s10038-020-00834-5	[137]	CHED, hearing loss	7	14	2	2	NR	100	200	0	0	0	Thailand
SLC4A11	rs757553189	NC_000020.11:g.3228685G>A	3228685	G	A	germline	exonic	SNV	missense	c.2263C>T	p.Arg755Trp	c.2215C>T	p.Arg739Trp	hom	y, n	Sanger Sequencing	n	n	Selected genes	Case series study	Tananuvat N, 2020	10.1038/s10038-020-00834-5	[137]	CHED, hearing loss	7	14	1	2	NR	100	200	0	0	0	Thailand
SLC4A11	rs121909387	NC_000020.11:g.3228684C>T	3228684	C	T	germline	exonic	SNV	missense	c.2264G>A	p.Arg755Gln	c.2216G>A	p.Arg739Gln	hom, het compound	y, n	Sanger Sequencing	n	n	Selected genes	Case series study	Tananuvat N, 2020	10.1038/s10038-020-00834-5	[137]	CHED, hearing loss	7	14	7	12	NR	100	200	0	0	0	Thailand
SLC4A11	rs121909388	NC_000020.11:g.3230258G>A	3230258	G	A	germline	exonic	SNV	missense	c.1466C>T	p.Ser489Leu	c.1418C>T	p.Ser473Leu	hom	y	Sanger Sequencing	y	n	Selected genes	Case series study	Vithana EN et al., 2006	10.1038/ng1824	[3]	CHED	10	20	1	2	NR	140	280	0	0	0	Pakistani
SLC4A11	rs121909387	NC_000020.11:g.3228684C>T	3228684	C	T	germline	exonic	SNV	missense	c.2264G>A	p.Arg755Gln	c.2216G>A	p.Arg739Gln	hom	y	Linkage analysis, Sanger Sequencing	y	n	Selected genes, selected loci	Case series study	Vithana EN et al., 2006	10.1038/ng1824	[3]	CHED	10	20	1	2	NR	140	280	0	0	0	Myanmar
SLC4A11	rs121909389	NC_000020.11:g.3230587C>T	3230587	C	T	germline	exonic	SNV	missense	c.1391G>A	p.Gly464Asp	c.1343G>A	p.Gly448Asp	hom	y	Sanger Sequencing	y	n	Selected genes	Case series study	Vithana EN et al., 2006; Siddiqui S et al., 2014	10.1038/ng1824	[3, 6]	CHED	10	20	3	6	NR	140	280	0	0	0	Pakistani
SLC4A11	rs1600618680	NC_000020.11:g.3237582_3237583del	3237582	AG	-	germline	exonic	deletion	frameshift	c.99_100del	p.Pro34Hisfs*17	c.51_52del	p.Pro18Hisfs*17	het	n	Sanger Sequencing	y	n	Selected genes	Case-control study	Vithana EN et al., 2008	https://doi.org/10.1093/hmg/ddm337	[8]	FECD	89	178	1	1	0.0056	354	708	0	0	0	Chinese
SLC4A11	rs778688114	NC_000020.11:g.3234816T>G	3234816	T	G	germline	exonic	SNV	missense	c.215A>C	p.Asn72Thr	c.167A>G	p.Asn56Ser	het	n	Sanger Sequencing	n	n	Selected genes	Case-control study	Vithana EN et al., 2008	https://doi.org/10.1093/hmg/ddm337	[8]	FECD	89	178	1	1	0.0056	354	708	0	0	0	Chinese
SLC4A11	rs267607065	NC_000020.11:g.3230954C>T	3230954	C	T	germline	exonic	SNV	missense	c.1195G>A	p.Glu399Lys	c.1147G>A	p.Glu383Lys	het	n	Sanger Sequencing	y	n	Selected genes	Case-control study	Vithana EN et al., 2008	https://doi.org/10.1093/hmg/ddm337	[8]	FECD	89	178	1	1	0.0056	354	708	0	0	0	Indian
SLC4A11	rs754745672	NC_000020.11:g.3229620G>A	3229620	G	A	germline	exonic	SNV	missense	c.1694C>T	p.Ser565Leu	c.1646C>T	p.Ser549Leu	het	n	Sanger Sequencing	n	n	Selected genes	Case-control study	Vithana EN et al., 2008	https://doi.org/10.1093/hmg/ddm337	[8]	FECD	89	178	1	1	0.0056	354	708	0	0	0	Chinese
SLC4A11	rs267607064	NC_000020.11:g.3228952C>T	3228952	C	T	germline	exonic	SNV	missense	c.2126G>A	p.Gly709Glu	c.2078G>A	p.Gly693Glu	het	y	Sanger Sequencing	y	n	Selected genes	Case-control study	Vithana EN et al., 2008	https://doi.org/10.1093/hmg/ddm337	[8]	FECD	89	178	1	1	0.0056	354	708	0	0	0	Chinese
SLC4A11	rs267607066	NC_000020.11:g.3228687G>A	3228687	G	A	germline	exonic	SNV	missense	c.2261C>T	p.Thr754Met	c.2213C>T	p.Thr738Met	het	n	Sanger Sequencing	y	n	Selected genes	Case-control study	Vithana EN et al., 2008	https://doi.org/10.1093/hmg/ddm337	[8]	FECD	89	178	1	1	0.0056	354	708	0	0	0	Chinese
SLC4A11	rs869320720	NC_000020.11:g.3234300_3234303del	3234300	CTTT	-	germline	exonic	deletion	frameshift	c.353_356del	p.Lys118Thrfs*12	c.305_308del	p.Lys102Thrfs*12	hom	y	Sanger Sequencing	n	n	Selected genes	Case series study	Vithana EN et l., 2006; Mehta J et al., 2010	10.1038/ng1824	[3, 103]	CHED	10	20	1	2	NR	130	260	0	0	0	Indian
SLC4A11	rs121909390	NC_000020.11:g.3229430G>A	3229430	G	A	germline	exonic	SNV	nonsense	c.1813C>T	p.Arg605*	c.1765C>T	p.Arg589*	hom	y	Sanger Sequencing	y	n	Selected genes	Case series study	Vithana EN et l., 2006; Mehta J et al., 2010	10.1038/ng1824	[3, 103]	CHED, hearing loss	10	20	1	2	NR	130	260	0	0	0	Indian
SLC4A11	rs869320617	NC_000020.11:g.3229017_3229027delinsCCGGCCGGCC	3229017	GCAGACGGGCA	CCGGCCGGCC	germline	intronic	deletion/insertion	NA	c.2067-16_2067-6delinsGGCCGGCCGG	p.?	c.2019-16_2019-6delinsGGCCGGCCGG	p.?	hom	y	Sanger Sequencing	n	n	Selected genes	Case series study	Vithana EN et l., 2006; Mehta J et al., 2010	10.1038/ng1824	[3, 103]	CHED, hearing loss	10	20	1	2	NR	130	260	0	0	0	Indian
SLC4A11	rs121909387	NC_000020.11:g.3228684C>T	3228684	C	T	germline	exonic	SNV	missense	c.2264G>A	p.Arg755Gln	c.2216G>A	p.Arg739Gln	hom	y	Linkage analysis, Sanger Sequencing	y	n	Selected genes, selected loci	Case series study	Vithana EN et l., 2006; Mehta J et al., 2010	10.1038/ng1824	[3, 103]	CHED, hearing loss	10	20	1	2	NR	130	260	0	0	0	Indian
SLC4A11	rs121909391	NC_000020.11:g.3228260G>A	3228260	G	A	germline	exonic	SNV	missense	c.2605C>T	p.Arg869Cys	c.2557C>T	p.Arg853Cys	hom	y	Sanger Sequencing	y	n	Selected genes	Case series study	Vithana EN et l., 2006; Mehta J et al., 2010	10.1038/ng1824	[3, 103]	CHED	10	20	1	2	NR	130	260	0	0	0	Indian
SLC4A11	rs749826950	NC_000020.11:g.3229137T>G	3229137	T	G	germline	exonic	SNV	missense	c.2024A>C	p.Glu675Ala	c.1976A>C	p.Glu659Ala	hom	y	WES, Sanger Sequencing	n	n	WES, Selected genes	Case report	Yousaf K et al., 2023	https://doi.org/10.3390/genes14020310	[138]	CHED	1	2	1	2	NR	100	200	0	0	0	Pakistani
SLC4A11	rs1286683365	NC_000020.11:g.3230825C>T	3230825	C	T	germline	exonic	SNV	missense	c.1237G>A	p.Gly413Arg	c.1189G>A	p.Gly397Arg	het compound	y	Custom capture panel (NimbleGene SeqCap EZ Choice)	n	n	Selected genes	Case series study	Zhang J et al., 2019	10.3389/fgene.2019.00881	[139]	Corneal dystrophy defined as CHED after genetic analysis	71	142	1	1	NR	100	200	0	0	0	Chinese
SLC4A11	NA	NC_000020.11:g.3229134T>C	3229134	T	C	germline	exonic	SNV	missense	c.2027A>G	p.Gln676Arg	c.1979A>G	p.Gln660Arg	hom	n	Custom capture panel (NimbleGene SeqCap EZ Choice)	n	n	Selected genes	Case series study	Zhang J et al., 2019	10.3389/fgene.2019.00881	[139]	Corneal dystrophy defined as CHED after genetic analysis	71	142	1	2	NR	100	200	0	0	0	Chinese
SLC4A11	NA	NC_000020.11:g.3228883dup	3228883	-	T	germline	exonic	insertion	frameshift	c.2195dup	p.Ala733Glyfs*14	c.2147dup	p.Ala717Glyfs*14	het compound	y	Custom capture panel (NimbleGene SeqCap EZ Choice)	n	n	Selected genes	Case series study	Zhang J et al., 2019	10.3389/fgene.2019.00881	[139]	Corneal dystrophy defined as CHED after genetic analysis	71	142	1	1	NR	100	200	0	0	0	Chinese
SLC4A11	rs757553189	NC_000020.11:g.3228685G>A	3228685	G	A	germline	exonic	SNV	missense	c.2263C>T	p.Arg755Trp	c.2215C>T	p.Arg739Trp	hom	n	Custom capture panel (NimbleGene SeqCap EZ Choice)	n	n	Selected genes	Case series study	Zhang J et al., 2019	10.3389/fgene.2019.00881	[139]	Corneal dystrophy defined as CHED after genetic analysis	71	142	1	2	NR	100	200	0	0	0	Chinese
SLC4A11	rs121909392	NC_000020.11:g.3228259C>T	3228259	C	T	germline	exonic	SNV	missense	c.2606G>A	p.Arg869His	c.2558G>A	p.Arg853His	hom	n	Custom capture panel (NimbleGene SeqCap EZ Choice)	n	n	Selected genes	Case series study	Zhang J et al., 2019	10.3389/fgene.2019.00881	[139]	Corneal dystrophy defined as CHED after genetic analysis	71	142	1	2	NR	100	200	0	0	0	Chinese
SLC4A11	NA	NC_000020.11:g.3231538T>C	3231538	T	C	germline	exonic	SNV	missense	c.788A>G	p.Lys263Arg	c.788A>G	p.Lys247Arg	het compound	y	WES, Sanger Sequencing	y	n	WES	Case report	Zhen T et al., 2023	https://doi.org/10.1167/tvst.12.10.1	[140]	CHED	1	2	1	1	NR	0	0	0	0	0	Chinese
SLC4A11	NA	NC_000020.11:g.3230261C>A	3230261	C	A	germline	splice_site	SNV	NA	c.1464-1G>T	p.?	c.1416-1G>T	p.?	het compound	y	WES, Sanger Sequencing	y	n	WES	Case report	Zhen T et al., 2023	https://doi.org/10.1167/tvst.12.10.1	[140]	CHED	1	2	1	1	NR	0	0	0	0	0	Chinese
SLC4A11	rs751587806	NC_000020.11:g.3237570G>T	3237570	G	T	germline	exonic	SNV	nonsense	c.110C>A	p.Ser37*	c.62C>A	p.Ser21*	het compound	y	WES, Sanger Sequencing	n	n	WES	Case series study	Zhu D et al., 2023	https://doi.org/10.3390/ijms24055012	[141]	Corneal dystrophy defined as CHED after genetic analysis	30	60	1	1	NR	0	0	0	0	0	Chinese
SLC4A11	rs869320721	NC_000020.11:g.3234182_3234189del	3234182	GGCGAAGC	-	germline	exonic	deletion	frameshift	c.473_480del	p.Arg158Glnfs*4	c.425_432del	p.Arg142Glnfs*4	hom	y	WES, Sanger Sequencing	n	n	WES	Case series study	Zhu D et al., 2023	https://doi.org/10.3390/ijms24055012	[141]	Corneal dystrophy defined as CHED after genetic analysis	30	60	1	2	NR	0	0	0	0	0	Chinese
SLC4A11	NA	NC_000020.11:g.3229548dup	3229548	-	T	germline	exonic	insertion	frameshift	c.1766dup	p.Tyr589*	c.1718dup	p.Tyr573*	het compound	y	WES, Sanger Sequencing	n	n	WES	Case series study	Zhu D et al., 2023	https://doi.org/10.3390/ijms24055012	[141]	Corneal dystrophy defined as CHED after genetic analysis	30	60	1	1	NR	0	0	0	0	0	Chinese

## Sheet: SLC4A11_variants
Gene	dbSNP ID	HGVS genomic	Coordinate GRCh38	Ref Allele	Alt Allele	Type of variant	Location in gene	Type of aberration	Variant effect	NM_032034.4 Coding	NP_114423.1: Amino acid change	NM_001174089.2 Coding	NP_001167560.1 Amino acid change	Number of articles	Number of alleles CHED/Harboyan syndrome	Number of alleles FECD
SLC4A11	rs201771042	NC_000020.11:g.3227840G>A	3227840	G	A	germline	exonic	SNV	nonsense	c.2623C>T	p.Arg875*	c.2575C>T	p.Arg859*	2	4	0
SLC4A11	NA	NC_000020.11:g.3227845A>G	3227845	A	G	germline	exonic	SNV	missense	c.2618T>C	p.Leu873Pro	c.2570C>T	p.Leu857Pro	1	2	0
SLC4A11	rs121909392	NC_000020.11:g.3228259C>T	3228259	C	T	germline	exonic	SNV	missense	c.2606G>A	p.Arg869His	c.2558G>A	p.Arg853His	5	11	0
SLC4A11	rs121909391	NC_000020.11:g.3228260G>A	3228260	G	A	germline	exonic	SNV	missense	c.2605C>T	p.Arg869Cys	c.2557C>T	p.Arg853Cys	6	14	0
SLC4A11	rs121909396	NC_000020.11:g.3228299T>C	3228299	T	C	germline	exonic	SNV	missense	c.2566A>G	p.Met856Val	c.2518A>G	p.Met840Val	1	1	0
SLC4A11	rs121909394	NC_000020.11:g.3228337A>G	3228337	A	G	germline	exonic	SNV	missense	c.2528T>C	p.Leu843Pro	c.2480T>C	p.Leu827Pro	4	6	0
SLC4A11	rs1268737911	NC_000020.11:g.3228346_3228348del	3228346	AGC	-	germline	exonic	deletion	inframe_deletion	c.2527_2529del	p.Leu843del	c.2479_2481del	p.Leu827del	2	3	0
SLC4A11	rs1469293734	NC_000020.11:g.3228346A>G	3228346	A	G	germline	exonic	SNV	missense	c.2519T>C	p.Leu840Pro	c.2471T>C	p.Leu824Pro	2	3	0
SLC4A11	NA	NC_000020.11:g.3228359G>A	3228359	G	A	germline	exonic	SNV	nonsense	c.2506C>T	p.Gln836*	c.2458A>G	p.Gln820*	1	1	0
SLC4A11	rs144586846	NC_000020.11:g.3228365C>T	3228365	C	T	germline	exonic	SNV	missense	c.2500G>A	p.Gly834Ser	c.2452G>A	p.Gly818Ser	1	0	1
SLC4A11	rs1422526172	NC_000020.11:g.3228367G>A	3228367	G	A	germline	exonic	SNV	missense	c.2498C>T	p.Thr833Met	c.2450C>T	p.Thr817Met	2	6	0
SLC4A11	rs757244518	NC_000020.11:g.3228395C>T	3228395	C	T	germline	exonic	SNV	missense	c.2470G>A	p.Val824Met	c.2422G>A	p.Val808Met	6	20	0
SLC4A11	NA	NC_000020.11:g.3228411_3228525del	3228411	114nt	-	germline	exonic	deletion	frameshift	c.2423_2454del	p.Leu808Profs*60	c.2375_2406del	p.Leu792Profs*60	1	1	0
SLC4A11	NA	NC_000020.11:g.3228420del	3228420	G	-	germline	exonic	deletion	frameshift	c.2450del	p.Pro817Argfs*32	c.2402del	p.Pro801Argfs*32	1	1	0
SLC4A11	rs748689368	NC_000020.11:g.3228429C>T	3228429	C	T	germline	splice_site	SNV	NA	c.2437-1G>A	p.?	c.2389-1G>A	p.?	1	1	0
SLC4A11	NA	NC_000020.11:g.3228528delinsCC	3228528	A	CC	germline	exonic	deletion/insertion	frameshift	c.2420delinsGG	p.Leu807Argfs*72	c.2372delinsGG	p.Leu791Argfs*72	1	2	0
SLC4A11	rs2514517017	NC_000020.11:g.3228534dup	3228534	-	T	germline	exonic	insertion	frameshift	c.2414dup	p.Ala806Glyfs*73	c.2366dup	p.Ala790Glyfs*73	1	1	0
SLC4A11	rs766567944	NC_000020.11:g.3228537C>T	3228537	C	T	germline	exonic	SNV	missense	c.2411G>A	p.Arg804His	c.2363G>A	p.Arg788His	3	5	0
SLC4A11	NA	NC_000020.11:g.3228541G>A	3228541	G	A	germline	exonic	SNV	nonsense	c.2407C>T	p.Gln803*	c.2359C>T	p.Gln787*	1	2	0
SLC4A11	rs1335324642	NC_000020.11:g.3228550G>A	3228550	G	A	germline	exonic	SNV	nonsense	c.2398C>T	p.Gln800*	c.2350C>T	p.Gln784Ter	1	1	0
SLC4A11	NA	NC_000020.11:g.3228557_3228559del	3228557	ATC	-	germline	exonic	deletion	inframe_deletion	c.2390_2392del	p.Asp797del	c.2342_2344del	p.Asp781del	1	2	0
SLC4A11	NA	NC_000020.11:g.3228621del	3228621	A	-	germline	exonic	deletion	frameshift	c.2328del	p.Gln777Serfs*72	c.2280del	p.Gln761Serfs*72	1	2	0
SLC4A11	rs1465111896	NC_000020.11:g.3228630G>A	3228630	G	A	germline	exonic	SNV	missense	c.2318C>T	p.Pro773Leu	c.2270C>T	p.Pro757Leu	4	10	0
SLC4A11	rs121909387	NC_000020.11:g.3228684C>T	3228684	C	T	germline	exonic	SNV	missense	c.2264G>A	p.Arg755Gln	c.2216G>A	p.Arg739Gln	7	25	0
SLC4A11	rs757553189	NC_000020.11:g.3228685G>A	3228685	G	A	germline	exonic	SNV	missense	c.2263C>T	p.Arg755Trp	c.2215C>T	:p.Arg739Trp	7	12	0
SLC4A11	rs267607066	NC_000020.11:g.3228687G>A	3228687	G	A	germline	exonic	SNV	missense	c.2261C>T	p.Thr754Met	c.2213C>T	p.Thr738Met	1	0	1
SLC4A11	NA	NC_000020.11:g.3228709T>A	3228709	T	A	germline	splice_site	SNV	NA	c.2241-2A>T	p.?	c.2193-2A>T	p.?	1	2	0
SLC4A11	rs1170152456	NC_000020.11:g.3228833C>T	3228833	C	T	germline	intronic	SNV	NA	c.2240+5G>A	p.?	c.2192+5G>A	p.?	1	1	0
SLC4A11	rs759540763	NC_000020.11:g.3228837C>T	3228837	C	T	germline	splice_site	SNV	NA	c.2240+1G>A	p.?	c.2192+1G>A	p.?	4	6	0
SLC4A11	rs764217666	NC_000020.11:g.3228839_3228846dup	3228839	-	TGTCATAG	germline	exonic	insertion	frameshift	c.2233_2240dup	p.Ile748Metfs*5	c.2185_2192dup	p.Ile732Metfs*5	2	7	0
SLC4A11	rs143965185	NC_000020.11:g.3228854C>T	3228854	C	T	germline	exonic	SNV	missense	c.2224G>A	p.Gly742Arg	c.2176G>A	p.Gly726Arg	1	0	1
SLC4A11	NA	NC_000020.11:g.3228883dup	3228883	-	T	germline	exonic	insertion	frameshift	c.2195dup	p.Ala733Glyfs*14	c.2147dup	p.Ala717Glyfs*14	1	1	0
SLC4A11	rs772409032	NC_000020.11:g.3228890G>A	3228890	G	A	germline	exonic	SNV	nonsense	c.2188C>T	p.Arg730*	c.2140C>T	p.Arg714*	2	4	0
SLC4A11	NA	NC_000020.11:g.3228908G>C	3228908	G	C	germline	exonic	SNV	missense	c.2170C>G	p.His724Asp	c.2122C>G	p.His708Asp	1	2	0
SLC4A11	rs267607064	NC_000020.11:g.3228952C>T	3228952	C	T	germline	exonic	SNV	missense	c.2126G>A	p.Gly709Glu	c.2078G>A	p.Gly693Glu	1	0	1
SLC4A11	NA	NC_000020.11:g.3228953del	3228953	C	-	germline	exonic	deletion	frameshift	c.2127del	p.Leu710Cysfs*25	c.2079del	p.Leu694Cysfs*25	1	2	0
SLC4A11	NA	NC_000020.11:g.3228961A>T	3228961	A	T	germline	exonic	SNV	missense	c.2117T>A	p.Ile706Asn	c.2069T>A	p.Ile690Asn	1	4	0
SLC4A11	rs869320617	NC_000020.11:g.3229017_3229027delinsCCGGCCGGCC	3229017	GCAGACGGGCA	CCGGCCGGCC	germline	intronic	deletion/insertion	NA	c.2067-16_2067-6delinsGGCCGGCCGG	p.?	c.2019-16_2019-6delinsGGCCGGCCGG	p.?	1	2	0
SLC4A11	rs2067654837	NC_000020.11:g.3229094C>T	3229094	C	T	germline	splice_site	SNV	NA	c.2066+1G>A	p.?	c.2018+1G>A	p.?	1	6	0
SLC4A11	NA	NC_000020.11:g.3229134T>C	3229134	T	C	germline	exonic	SNV	missense	c.2027A>G	p.Gln676Arg	c.1979A>G	p.Gln660Arg	1	2	0
SLC4A11	rs749826950	NC_000020.11:g.3229137T>G	3229137	T	G	germline	exonic	SNV	missense	c.2024A>C	p.Glu675Ala	c.1976A>C	p.Glu659Ala	3	16	0
SLC4A11	NA	NC_000020.11:g.3229147_3229149del	3229147	AGA	-	germline	exonic	deletion	inframe_deletion	c.2017_2019del	p.Phe673del	c.1969_1971del	p.Phe657del	1	2	0
SLC4A11	rs1480612662	NC_000020.11:g.3229158A>G	3229158	A	G	germline	exonic	SNV	missense	c.2003T>C	p.Leu668Pro	c.1955T>C	p.Leu652Pro	1	1	0
SLC4A11	NA	NC_000020.11:g.3229265T>G	3229265	T	G	germline	splice_site	SNV	NA	c.1898-2A>C	p.?	c.1850-2A>C	p.?	1	2	0
SLC4A11	rs1445259508	NC_000020.11:g.3229349C>A	3229349	C	A	germline	exonic	SNV	nonsense	c.1894G>T	p.Glu632*	c.1846G>T	p.Glu616*	2	4	0
SLC4A11	NA	NC_000020.11:g.3229412A>G	3229412	A	G	germline	exonic	SNV	missense	c.1831T>C	p.Cys611Arg	c.1783T>C	p.Cys595Arg	1	2	0
SLC4A11	rs121909390	NC_000020.11:g.3229430G>A	3229430	G	A	germline	exonic	SNV	nonsense	c.1813C>T	p.Arg605*	c.1765C>T	p.Arg589*	4	13	0
SLC4A11	NA	NC_000020.11:g.3229548dup	3229548	-	T	germline	exonic	insertion	frameshift	c.1766dup	p.Tyr589*	c.1718dup	p.Tyr573*	1	1	0
SLC4A11	NA	NC_000020.11:g.3229563G>T	3229563	G	T	germline	exonic	SNV	missense	c.1751C>A	p.Thr584Lys	c.1703C>A	p.Thr568Lys	1	3	0
SLC4A11	rs139078082	NC_000020.11:g.3229566C>T	3229566	C	T	germline	exonic	SNV	missense	c.1748G>A	p.Gly583Asp	c.1700G>A	p.Gly567Asp	1	0	1
SLC4A11	NA	NC_000020.11:g.3229581_3229583del	3229581	AGG	-	germline	exonic	deletion	frameshift	c.1735_1737del	p.Leu579del	c.1687_1689del	p.Leu563del	1	2	0
SLC4A11	rs144734280	NC_000020.11:g.3229591C>T	3229591	C	T	germline	exonic	SNV	missense	c.1723G>A	p.Val575Met	c.1675G>A	p.Val559Met	1	0	1
SLC4A11	NA	NC_000020.11:g.3229609_3229610del	3229609	AG	-	germline	exonic	deletion	frameshift	c.1705_1706del	p.Ser569Argfs*177	c.1657_1658del	p.Ser553Argfs*177	1	2	0
SLC4A11	rs754745672	NC_000020.11:g.3229620G>A	3229620	G	A	germline	exonic	SNV	missense	c.1694C>T	p.Ser565Leu	c.1646C>T	p.Ser549Leu	1	0	1
SLC4A11	NA	NC_000020.11:g.3229708T>A	3229708	T	A	germline	exonic	SNV	missense	c.1606A>T	p.Ser536Cys	c.1558A>T	p.Ser520Cys	1	2	0
SLC4A11	rs150571742	NC_000020.11:g.3229737T>C	3229737	C	T	germline	exonic	SNV	missense	c.1577A>G	p.Tyr526Cys	c.1529A>G	p.Tyr510Cys	1	0	1
SLC4A11	NA	NC_000020.11:g.3230186C>G	3230186	C	G	germline	splice_site	SNV	NA	c.1537+1G>C	p.?	c.1489+1G>C	p.?	1	2	0
SLC4A11	rs532728316	NC_000020.11:g.3230205C>T	3230205	C	T	germline	exonic	SNV	missense	c.1519G>A	p.Val507Ile	c.1471G>A	p.Val491Ile	1	0	1
SLC4A11	rs121909388	NC_000020.11:g.3230258G>A	3230258	G	A	germline	exonic	SNV	missense	c.1466C>T	p.Ser489Leu	c.1418C>T	p.Ser473Leu	4	8	0
SLC4A11	NA	NC_000020.11:g.3230261C>A	3230261	C	A	germline	splice_site	SNV	NA	c.1464-1G>T	p.?	c.1416-1G>T	p.?	1	1	0
SLC4A11	rs121909393	NC_000020.11:g.3230515C>T	3230515	C	T	germline	exonic	SNV	missense	c.1463G>A	p.Arg488Lys	c.1415G>A	p.Arg472Lys	1	2	0
SLC4A11	rs2514550939	NC_000020.11:g.3230539C>A	3230539	C	A	germline	exonic	SNV	missense	c.1439G>T	p.Ser480Ile	c.1391G>T	p.Ser464Ile	1	2	0
SLC4A11	NA	NC_000020.11:g.3230542_3230544del	3230542	AGG	-	germline	exonic	deletion	frameshift	c.1435_1437del	p.Leu479del	c.1387_1389del	p.Leu463del	1	4	0
SLC4A11	NA	NC_000020.11:g.3230560A>C	3230560	A	C	germline	exonic	SNV	missense	c.1418T>G	p.Leu473Arg	c.1370T>G	p.Leu457Arg	1	1	0
SLC4A11	rs121909389	NC_000020.11:g.3230587C>T	3230587	C	T	germline	exonic	SNV	missense	c.1391G>A	p.Gly464Asp	c.1343G>A	p.Gly448Asp	2	6	0
SLC4A11	rs869320722	NC_000020.11:g.3230597_3230600delinsT	3230597	CGTA	T	germline	exonic	deletion/insertion	frameshift	c.1378_1381delinsA	p.Tyr460_Ala461delinsThr	c.1330_1333delinsA	p.Tyr444_Ala445delinsThr	1	2	0
SLC4A11	rs776659347	NC_000020.11:g.3230731C>A	3230731	C	A	germline	splice_site	SNV	NA	c.1330+1G>T	p.?	c.1282+1G>T	p.?	2	4	0
SLC4A11	NA	NC_000020.11:g.3230740_3230745delins8	3230740	NA	NA	germline	exonic	deletion/insertion	frameshift	c.1317_1322delins8	p.Leu440Valfs*6	c.1269_1274deins8	p.Leu424Valfs*6	1	2	0
SLC4A11	rs200583114	NC_000020.11:g.3230755G>A	3230755	G	A	germline	exonic	SNV	missense	c.1307C>T	p.Ala436Val	c.1259C>T	p.Ala420Val	1	4	0
SLC4A11	rs2514554762	NC_000020.11:g.3230758G>A	3230758	G	A	germline	exonic	SNV	missense	c.1304C>T	p.Thr435Ile	c.1256C>T	p.Thr419Ile	1	0	1
SLC4A11	NA	NC_000020.11:g.3230809C>T	3230809	C	T	germline	exonic	SNV	missense	c.1253G>A	p.Gly418Asp	c.1205G>A	p.Gly402Asp	2	4	0
SLC4A11	rs1233324021	NC_000020.11:g.3230813C>T	3230813	C	T	germline	exonic	SNV	missense	c.1249G>A	p.Gly417Arg	c.1201G>A	p.Gly401Arg	2	6	0
SLC4A11	NA	NC_000020.11:g.3230817del	3230817	G	-	germline	exonic	deletion	frameshift	c.1245del	p.Ser415Argfs*16	c.1197del	p.Ser399Argfs*16	1	2	0
SLC4A11	rs2514555887	NC_000020.11:g.3230818C>T	3230818	C	T	germline	exonic	SNV	missense	c.1244G>A	p.Ser415Asn	c.1196G>A	p.Ser399Asn	1	1	0
SLC4A11	rs1286683365	NC_000020.11:g.3230825C>T	3230825	C	T	germline	exonic	SNV	missense	c.1237G>A	p.Gly413Arg	c.1189G>A	p.Gly397Arg	4	4	0
SLC4A11	NA	NC_000020.11:g.3230845T>A	3230845	T	A	germline	exonic	SNV	missense	c.1217A>T	p.Asp406Val	c.1169A>T	p.Asp390Val	1	4	0
SLC4A11	NA	NC_000020.11:g.3230932C>T	3230932	C	T	germline	splice_site	SNV	NA	c.1216+1G>A	p.?	c.1168+1G>A	p.?	1	1	0
SLC4A11	NA	NC_000020.11:g.3230947G>T	3230947	G	T	germline	exonic	SNV	missense	c.1202C>A	p.Thr401Lys	c.1154C>A	p.Thr385Lys	1	1	0
SLC4A11	rs267607065	NC_000020.11:g.3230954C>T	3230954	C	T	germline	exonic	SNV	missense	c.1195G>A	p.Glu399Lys	c.1147G>A	p.Glu383Lys	2	0	3
SLC4A11	rs780171125	NC_000020.11:g.3230969C>G	3230969	C	G	germline	exonic	SNV	missense	c.1180G>C	p.Gly394Arg	c.1132G>C	p.Gly378Arg	1	2	0
SLC4A11	rs1363770105	NC_000020.11:g.3230991G>T	3230991	G	T	germline	exonic	SNV	nonsense	c.1158C>A	p.Cys386*	c.1110C>A	p.Cys370*	2	4	0
SLC4A11	rs2514560054	NC_000020.11:g.3230993A>G	3230993	A	G	germline	exonic	SNV	missense	c.1156T>C	p.Cys386Arg	c.1108T>C	p.Cys370Arg	4	9	0
SLC4A11	NA	NC_000020.11:g.3231059C>G	3231059	C	G	germline	splice_site	SNV	NA	c.1091-1G>C	p?	c.1043-1G>C	p?	2	4	0
SLC4A11	NA	NC_000020.11:g.3231296_3231314del	3231296	CGGCAGGGTCGGCGGGGGC	-	germline	intronic	deletion	NA	c.996+26_996+44del	p.?	c.948+26_948+44del	p.?	2	6	0
SLC4A11	NA	NC_000020.11:g.3231341T>A	3231341	T	A	germline	exonic	SNV	nonsense	c.985A>T	p.Arg329*	c.937A>T	p.Arg313*	1	1	0
SLC4A11	NA	NC_000020.11:g.3231443_3231454del	3231454	TGAATTCCTCCT	-	germline	exonic	deletion	inframe_deletion	c.878_889del	p.Glu293_Glu296del	c.830_841del	p.Glu277_280del	1	2	0
SLC4A11	NA	NC_000020.11:g.3231464_3231467delinsAGG	3231467	TCTC	AAG	germline	exonic	deletion/insertion	frameshift	c.859_862delinsCCT	p.Glu287Profs*22	c.811_814delinsCCT	p.Glu271Profs*22	1	2	0
SLC4A11	NA	NC_000020.11:g.3231481C>G	3231481	C	G	germline	exonic	SNV	missense	c.845G>C	p.Arg282Pro	c.797G>C	p.Arg266Pro	1	0	1
SLC4A11	rs1191074716	NC_000020.11:g.3231514G>A	3231514	G	A	germline	exonic	SNV	missense	c.812C>T	p.Thr271Met	c.764C>T	p.Thr255Met	1	2	0
SLC4A11	rs1298347142	NC_000020.11:g.3231520G>A	3231520	G	A	germline	exonic	SNV	missense	c.806C>T	p.Ala269Val	c.758C>T	p.Ala253Val	1	4	0
SLC4A11		NC_000020.11:g.3231538T>C	3231538	T	C	germline	exonic	SNV	missense	c.788A>G	p.Lys263Arg	c.788A>G	p.Lys247Arg	1	1	0
SLC4A11	rs1221794778	NC_000020.11:g.3231541G>A	3231541	G	A	germline	exonic	SNV	missense	c.785C>T	p.Thr262Ile	c.737C>T	p.Thr246Ile	1	2	0
SLC4A11	NA	NC_000020.11:g.3231548T>C	3231548	T	C	germline	exonic	SNV	missense	c.778A>G	p.Lys260Glu	c.730A>G	p.Lys244Glu	1	1	0
SLC4A11	NA	NC_000020.11:g.3233036_3233734del	3233036	698 nt	-	germline	exonic	deletion	frameshift	c.654-97_777+478del	Cys219Lysfs*49	c.606-97_729+478del	Cys203Lysfs*49	1	2	0
SLC4A11	rs746532062	NC_000020.11:g.3233572C>T	3233572	C	T	germline	exonic	SNV	nonsense	c.719G>A	p.Trp240*	c.671G>A	p.Trp224*	1	2	0
SLC4A11	NA	NC_000020.11:g.3233572C>G	3233572	C	G	germline	exonic	SNV	missense	c.719G>C	p.Trp240Ser	c.671G>C	p.Trp224Ser	1	0	1
SLC4A11	rs199724748	NC_000020.11:g.3233593C>A	3233593	C	A	germline	exonic	SNV	missense	c.698G>T	p.Arg233Leu	c.650G>T	p.Arg217Leu	2	3	0
SLC4A11	NA	NC_000020.11:g.3233596C>T	3233596	C	T	germline	exonic	SNV	missense	c.695G>A	p.Ser232Asn	c.647G>A	p.Ser216Asn	2	3	0
SLC4A11	NA	NC_000020.11:g.3233921_3233922del	3233921	AT	-	germline	exonic	deletion	frameshift	c.652_653del	p.Ile218Leufs*28	c.604_605del	p.Ile202Leufs*28	1	1	0
SLC4A11	rs759667344	NC_000020.11:g.3233936G>A	3233936	G	A	germline	exonic	SNV	missense	c.638C>T	p.Ser213Leu	c.590C>T	p.Ser197Leu	2	4	0
SLC4A11	rs121909395	NC_000020.11:g.3233937A>G	3233937	A	G	germline	exonic	SNV	missense	c.637T>C	p.Ser213Pro	c.589T>C	p.Ser197Pro	1	1	0
SLC4A11	rs566507872	NC_000020.11:g.3233949G>A	3233949	G	A	germline	exonic	SNV	missense	c.625C>T	p.Arg209Trp	c.577C>T	p.Arg193Trp	3	5	0
SLC4A11	rs762596098	NC_000020.11:g.3233955_3233956del	3233956	CT	-	germline	exonic	deletion	frameshift	c.618_619del	p.Val208Alafs*38	c.570_571del	p.Val192Alafs*38	1	4	0
SLC4A11	rs2067874359	NC_000020.11:g.3233988C>A	3233988	C	A	germline	exonic	SNV	missense	c.586G>T	p.Asp196Tyr	c.538G>T	p.Asp180Tyr	1	2	0
SLC4A11	NA	NC_000020.11:g.3234004T>C	3234004	T	C	germline	splice_site	SNV	NA	c.572-2A>G	p.?	c.524-2A>G	p.?	1	2	0
SLC4A11	rs141836046	NC_000020.11:g.3234153C>G	3234153	C	G	germline	exonic	SNV	missense	c.501G>C	p.Glu167Asp	c.453G>C	p.Glu151Asp	1	0	1
SLC4A11	rs797045107	NC_000020.11:g.3234173_3234181delinsG	3234173	TGGCGAAGC	G	germline	exonic	deletion/insertion	frameshift	c.473_481delinsC	p.Arg158Profs*4	c.425_433delinsC	p.Arg142Profs*4	1	2	0
SLC4A11	rs752287261	NC_000020.11:g.3234176C>T	3234176	C	T	germline	exonic	SNV	missense	c.478G>A	p.Ala160Thr	c.430G>A	p.Ala144Thr	2	6	0
SLC4A11	rs869320721	NC_000020.11:g.3234182_3234189del	3234182	GGCGAAGC	-	germline	exonic	deletion	frameshift	c.473_480del	p.Arg158Glnfs*4	c.425_432del	p.Arg142Glnfs*4	6	14	0
SLC4A11	rs34520315	NC_000020.11:g.3234205T>C	3234205	T	C	germline	exonic	SNV	missense	c.449A>G	p.Asn150Ser	c.401A>G	p.Asn134Ser	1	0	5
SLC4A11	rs1482631297	NC_000020.11:g.3234227C>T	3234227	C	T	germline	exonic	SNV	missense	c.427G>A	p.Glu143Lys	c.379G>A	p.Glu127Lys	4	7	0
SLC4A11	NA	NC_000020.11:g.3234257A>G	3234257	A	G	germline	exonic	SNV	missense	c.397T>C	p.Phe133Leu	c.349T>C	p.Phe117Leu	1	2	0
SLC4A11	rs2514602305	NC_000020.11:g.3234269C>T	3234269	C	T	germline	exonic	SNV	missense	c.385G>A	p.Asp129Asn	c.337G>A	p.Asp113Asn	1	2	0
SLC4A11	NA	NC_000020.11:g.3234272G>C	3234272	G	C	germline	exonic	SNV	missense	c.382C>G	p.Arg128Gly	c.334C>G	p.Arg112Gly	1	2	0
SLC4A11	rs1276051624	NC_000020.11:g.3234280C>T	3234280	C	T	germline	exonic	SNV	missense	c.374G>A	p.Arg125His	c.326G>A	p.Arg109His	1	2	0
SLC4A11	rs869320720	NC_000020.11:g.3234300_3234303del	3234300	CTTT	-	germline	exonic	deletion	frameshift	c.353_356del	p.Lys118Thrfs*12	c.305_308del	p.Lys102Thrfs*12	1	2	0
SLC4A11	rs780346984	NC_000020.11:g.3234573G>A	3234573	G	A	germline	exonic	SNV	nonsense	c.334C>T	p.Arg112*	c.286C>T	p.Arg96*	3	9	0
SLC4A11	NA	NC_000020.11:g.3234602del	3234602	G	-	germline	exonic	deletion	frameshift	c.306del	p.Gly103Valfs*13	c.258del	p.Gly87Valfs*13	1	2	0
SLC4A11	NA	NC_000020.11:g.3234784_3234785delinsT	3234785	AA	T	germline	exonic	deletion/insertion	frameshift	c.246_247delinsA	p.Phe84Leufs*32	c.198_199delinsA	p.Phe68Leufs*32	1	2	0
SLC4A11	rs778688114	NC_000020.11:g.3234816T>G	3234816	T	G	germline	exonic	SNV	missense	c.215A>C	p.Asn72Thr	c.167A>G	p.Asn56Ser	1	0	1
SLC4A11	NA	NC_000020.11:g.3234881A>T	3234881	A	T	germline	exonic	SNV	nonsense	c.150T>A	p.Cys50*	c.102T>A	p.Cys34*	1	2	0
SLC4A11	NA	NC_000020.11:g.3234891del	3234891	T	-	germline	exonic	deletion	frameshift	c.140del	p.Tyr47Serfs*69	c.92del	p.Tyr31Serfs*69	1	2	0
SLC4A11	rs751587806	NC_000020.11:g.3237570G>T	3237570	G	T	germline	exonic	SNV	nonsense	c.110C>A	p.Ser37*	c.62C>A	p.Ser21*	1	1	0
SLC4A11	rs1600618680	NC_000020.11:g.3237582_3237583del	3237582	AG	-	germline	exonic	deletion	frameshift	c.99_100del	p.Pro34Hisfs*17	c.51_52del	p.Pro18Hisfs*17	1	0	1
SLC4A11	full text could not be obtained					germline	exonic	deletion	frameshift	full text could not be obtained	p. Phe713fs	full text could not be obtained	p.Phe697fs	1	2	0

## Sheet: Geographical_distribution
First author (year)	Reference	Reference	Disease	Ethnicity/Country of residence	South Asia	Middle East	North America	Europe	North Africa	East Asian	South-East Asia	Australia and New Zealand	Central America	South America
Aldahmesh MA et al., 2009	https://doi.org/10.1167/iovs.08-3006	[107]	CHED	Saudi Arabia		10
Aldave AJ et al., 2007	10.1097/ICO.0b013e318074bb01	[108]	CHED	US			1
Brejchova K et al., 2019	10.1167/iovs.19-26930	[109]	CHED, hearing loss	UK				6
Chaurasia S et al., 2020	https://doi.org/10.1097/ico.0000000000002183	[110]	CHED	Indians	8
Chibani Z et al., 2022	https://doi.org/10.1136/bjophthalmol-2020-318204	[111]	CHED	Tunisian					2
Cunnusamy K et al., 2016	10.1097/ICO.0000000000000670	[112]	CHED	Caucasian			1
Desir J et al., 2007	https://doi.org/10.1136/jmg.2006.046904	[5]	CHED, hearing loss	Various	1	1		2	1				1	1
Firasat S, 2021	10.1007/s11033-021-06765-4	[7]	CHED, hearing loss	Pakistani	5
Gusina A et al., 2020	https://doi.org/10.34883/PI.2020.10.4.027	[113]	CHED	Belarus				1
Hand CK et al., 2016	https://doi.org/10.3109/13816810.2016.1151901	[114]	CHED	Irish				1
Hemadevi B et al., 2008	DOI: 10.1001/archopht.126.5.700	[29]	CHED	Indians	20
Iqbal A et al., 2022	https://doi.org/10.1371/journal.pone.0273685	[115]	CHED	Pakistani	7
Jiao X et al., 2006	10.1136/jmg.2006.044644	[4]	CHED	Southern Indian	12
Karataş E et al., 2024	https://doi.org/10.5935/0004-2749.2023-0078	[116]	CHED, hearing loss	Turkey				1
Kaul H et al., 2007	https://doi.org/10.1111/cxo.12276	[117]	CHED	Pakistani	2
Kim JH et al., 2015	https://doi.org/10.3109/13816810.2014.881510	[118]	CHED	Korea						1
Kodaganur SG et al., 2013	23922488	[119]	CHED	Indians	6
Kumar A et al., 2007	17262014	[119]	CHED	Indian	2
Kumawat BL, 2016	10.4103/0301-4738.190100	[121]	CHED	Indian	1
Li W, 2021	10.3389/fcell.2021.632946	[122]	Corneal dystrophy defined as CHED after genetic analysis	East Asian						1
Li Y, 2021	10.3760/cma.j.cn112142-20200611-00387	[124]	CHED	Chinese						6
Liskova P et al., 2015	https://doi.org/10.1159/000365109	[123]	CHED, hearing loss	Czech				1
Liu M, 2022	10.1080/13816810.2022.2051192	[125]	CHED	Chinese						1
Loveridge-Easther C et al., 2022	https://doi.org/10.1080/13816810.2022.2083182	[126]	CHED, hearing loss	New Zealand								1
Magan T et al., 2022	https://doi.org/10.1097/ICO.0000000000003023	[102]	CHED, hearing loss	US			1
Moazzeni H et al., 2020	http://dx.doi.org/10.1136/bjophthalmol-2019-314377	[127]	CHED, hearing loss	Iranian		21
Paliwal P, 2010	21203343	[128]	CHED	North India	20
Park SH et al., 2013	https://doi.org/10.1097/ico.0b013e31828d9ffd	[129]	CHED	Korean						1
Puangsricharern V et al, 2014	https://doi.org/10.1136/bjophthalmol-2014-305584	[130]	CHED	Thailand							1
Ramprasad VL et al., 2007	10.1002/humu.9487	[131]	CHED	Various	5	1		3
Romero PT et al., 2019	https://doi.org/10.1080/13816810.2019.1571615	[132]	CHED, hearing loss	Chilean										3
Salman M et al., 2022	https://doi.org/10.1186/s13023-022-02521-4	[133]	CHED	Iranian		7
Shah SS et al., 2009	https://doi.org/10.1080/13816810701850033	[134]	CHED	Saudi Arabia		2
Siddiqui S et al., 2014	https://doi.org/10.1097/ico.0000000000000041	[6]	CHED, hearing loss	Mexican									1
Souzeau E et al., 2022	https://doi.org/10.1002/mgg3.2023	[135]	CHED	Australian								1
Sultana A. et al., 2007	PMID:17679935	[136]	CHED	Indians	42
Tananuvat N, 2020	10.1038/s10038-020-00834-5	[137]	CHED, hearing loss	Thailand							7
Vithana EN et al., 2006; Siddiqui S et al., 2014	10.1038/ng1824	[3, 6]	CHED	Various	4						1
Vithana EN et l., 2006; Mehta J et al., 2010	10.1038/ng1824	[3, 103]	CHED	Indian	5
Yousaf K et al., 2023	https://doi.org/10.3390/genes14020310	[138]	CHED	Indians	1
Zhang J et al., 2019	10.3389/fgene.2019.00881	[139]	Corneal dystrophy defined as CHED after genetic analysis	Chinese						8
Zhen T et al., 2023	https://doi.org/10.1167/tvst.12.10.1	[140]	CHED	Chinese						1
Zhu D et al., 2023	https://doi.org/10.3390/ijms24055012	[141]	Corneal dystrophy defined as CHED after genetic analysis	Chinese						2
Total					141	42	3	15	3	21	9	2	2	4

## Sheet: NP_001167560_dom
Domain_Region	Name	Chr	Start	Stop	Localization	Notes
N-terminal cytoplasmic domain	N-terminal	20	1	358	Cytoplasmic	Long cytoplasmic N-terminus unique to isoform 3
Transmembrane region 1 (TM1)	TM1	20	359	381	Transmembrane	First transmembrane helix as per GenBank annotation
Extracellular loop 1 (EL1)	EL1	20	382	394	Extracellular	Extracellular loop following TM1
Transmembrane region 2 (TM2)	TM2	20	395	408	Transmembrane
Intracellular loop 1 (IL1)	IL1	20	409	413	Cytoplasmic	Cytoplasmic loop following TM2
Transmembrane region 3 (TM3)	TM3	20	414	430	Transmembrane
Extracellular loop 2 (EL2)	EL2	20	430	443	Extracellular	Extracellular loop following TM3
Transmembrane region 4 (TM4)	TM4	20	444	467	Transmembrane
Intracellular loop 2 (IL2)	IL2	20	468	475	Cytoplasmic	Cytoplasmic loop following TM4
Transmembrane region 5 (TM5)	TM5	20	476	496	Transmembrane
Extracellular loop 3 (EL3)	EL3	20	497	554	Extracellular	Contains N-glycosylation sites (Asn545, Asn553)
N-glycosylation site 1	Site1_Ngly	20	529	529	Extracellular	N-glycosylation site 1
N-glycosylation site 2	Site2_Ngly	20	537	537	Extracellular	N-glycosylation site 2
Transmembrane region 6 (TM6)	TM6	20	556	577	Transmembrane
Intracellular loop 3 (IL3)	IL3	20	578	590	Cytoplasmic	Cytoplasmic loop following TM6
Transmembrane region 7 (TM7)	TM7	20	591	612	Transmembrane
Extracellular loop 4 (EL4)	EL4	20	613	640	Extracellular	Extracellular loop following TM7
Transmembrane region 8 (TM8)	TM8	20	641	658	Transmembrane
Intracellular loop 4 (IL4)	IL4	20	659	683	Cytoplasmic	Cytoplasmic loop following TM8
Transmembrane region 9 (TM9)	TM9	20	684	704	Transmembrane
Extracellular loop 5 (EL5)	EL5	20	705	734	Extracellular	Extracellular loop following TM9
Transmembrane region 10 (TM10)	TM10	20	735	759	Transmembrane
Intracellular loop 5 (IL5)	IL5	20	760	765	Cytoplasmic	Cytoplasmic loop following TM10
Transmembrane region 11 (TM11)	TM11	20	766	783	Transmembrane
Extracellular loop 6 (EL6)	EL6	20	784	787	Extracellular	Extracellular loop following TM11
Transmembrane region 12 (TM12)	TM12	20	788	810	Transmembrane
Intracellular loop 6 (IL6)	IL6	20	811	815	Cytoplasmic	Cytoplasmic loop following TM12
Transmembrane region 13 (TM13)	TM13	20	816	832	Transmembrane
Extracellular loop 7 (EL7)	EL7	20	833	836	Extracellular	Extracellular loop following TM13
Transmembrane region 14 (TM14)	TM14	20	837	857	Transmembrane	Last TM helix and short C-terminal tail
C-terminal cytoplasmic domain	C-terminal	20	858	875	Cytoplasmic
